# Supplementary material for: Impaired bone healing upon neutrophil-specific adrenoreceptor beta 2 knockout in non-osteoporotic and osteoporotic mice
Source: NPJ Regen Med. 2026 May 28;11:24. doi: 10.1038/s41536-026-00481-y (PMC13219604; doi:10.1038/s41536-026-00481-y)
Supplement: Supplementary file 2 — Supplementary Data 1. [file 41536_2026_481_MOESM2_ESM.xlsx]

## Sheet: Supplementary Data 1
gene_id	S7_4329_neg	S8_4363_neg	S9_4364_neg	S1_4330_neg	S2_4332_neg	S3_4367_neg	KO_CTL	WT_CTL	log2FoldChange	pvalue	padj	gene_name	gene_chr	gene_start	gene_end	gene_strand	gene_length	gene_biotype	gene_description	tf_family	S7_4329_neg_count	S8_4363_neg_count	S9_4364_neg_count	S1_4330_neg_count	S2_4332_neg_count	S3_4367_neg_count	S7_4329_neg_fpkm	S8_4363_neg_fpkm	S9_4364_neg_fpkm	S1_4330_neg_fpkm	S2_4332_neg_fpkm	S3_4367_neg_fpkm
ENSMUSG00000076555	162289706641023	130003042515226	686828545531999	241815097071929	142865970559091	513957569346488	120325201236483	728144124003108	-257183037829943	5.35225e+08	0.999895161828735	Igkv4-57-1	6	69544359	69544907	-	373	IG_V_gene	immunoglobulin kappa variable 4-57-1 [Source:MGI Symbol;Acc:MGI:2686264]	-	23	12	6	25	120	57	262893688838561	21073158385625	112307850453339	392145089492479	232719771111554	823696961302881
ENSMUSG00000096768	197570077649941	173337390020301	572357121276666	773808310630172	357164926397727	360671978488763	314421529648969	497215071838887	264347574630561	0.000408916475601064	0.999895161828735	Gm47283	Y	90784738	90816464	+	1124	protein_coding	predicted gene, 47283 [Source:MGI Symbol;Acc:MGI:6096131]	-	28	16	50	8	3	4	106206935100957	0.932418514571544	310578501031254	0.416427383290234	0.193070450677513	0.191820544774911
ENSMUSG00000031125	776168162196196	195004563772839	755511400085199	677082271801401	238109950931818	270503983866572	342710926692553	395232068866597	309339162239971	0.000460562027118165	0.999895161828735	3830403N18Rik	X	56136572	56153498	+	1022	protein_coding	RIKEN cDNA 3830403N18 gene [Source:MGI Symbol;Acc:MGI:1917941]	-	11	18	66	7	2	3	0.458884031866169	115366263373358	450879755782829	0.400740050358067	0.141559808585469	0.158223795738992
ENSMUSG00000076547	0	0	0	0.967260388287716	1309604730125	171319189782163	0	103984088892513	-588456865236116	0.000537687541864678	0.999895161828735	Igkv4-70	6	69267888	69268443	-	379	IG_V_gene	immunoglobulin kappa chain variable 4-70 [Source:MGI Symbol;Acc:MGI:2686348]	-	0	0	0	1	11	19	0	0	0	0.154374795124744	209949257007631	270218967956002
ENSMUSG00000094787	155233632439239	650015212576131	801299969787332	967260388287716	761951842981817	721343956977526	100121716891862	526673946262705	-236625924925556	0.000805335428552673	0.999895161828735	Ighv1-54	12	115193675	115194134	-	377	IG_V_gene	immunoglobulin heavy variable V1-54 [Source:MGI Symbol;Acc:MGI:3647133]	-	22	6	7	10	64	80	248795480407016	104247852491222	129635631093576	155193759555114	122800317771331	114379995929443
ENSMUSG00000045730	135688306900299	446343779302276	459030411263886	20157706491916	210846361550125	145801647304083	754085753189716	186075024591122	-130115009305435	0.0010142140310045	0.999895161828735	Adrb2	18	62177817	62179959	-	2143	protein_coding	adrenergic receptor, beta 2 [Source:MGI Symbol;Acc:MGI:87938]	-	1923	412	401	2084	1771	1617	382576482047585	125930886921345	130644129070286	568972331694573	597801853166059	406714156197805
ENSMUSG00000076541	197570077649941	108335868762688	21291684911492	0	0	0.901679946221908	779190718558469	0.300559982073969	774588401732252	0.00122161564613872	0.999895161828735	Igkv4-79	6	69042972	69043505	-	358	IG_V_gene	immunoglobulin kappa variable 4-79 [Source:MGI Symbol;Acc:MGI:2685040]	-	28	1	186	0	0	1	333454176127026	0.182967599577237	362741808601107	0	0	0.150563053300977
ENSMUSG00000093861	917289646231868	585013691318518	595251406127733	32596675085296	319067334248636	432806374186516	699184914559373	229438240840082	-170896420536771	0.00175050124160108	0.999895161828735	Igkv1-110	6	68270485	68271267	+	401	IG_V_gene	immunoglobulin kappa variable 1-110 [Source:MGI Symbol;Acc:MGI:4439558]	-	130	54	52	337	268	48	138216577813963	882077215717494	905371183455099	491701046327123	483449692423013	645205862325186
ENSMUSG00000012428	776168162196196	357508366916872	446438554595799	754463102864418	116673875956591	25066702504969	526705027902956	147595737097574	-147815535907404	0.00175710585114345	0.999895161828735	Steap4	5	7960457	7982213	+	3155	protein_coding	STEAP family member 4 [Source:MGI Symbol;Acc:MGI:1923560]	-	110	33	39	78	98	278	14864642807202	0.685128120889218	0.863044004513854	144647470474728	224691983972841	474948884840776
ENSMUSG00000027544	740887791187278	183087618208943	1373657091064	599701440738384	559558384689772	531991168270926	131514035478024	563750331233027	121629923720404	0.00186935925596051	0.999895161828735	Nfatc2	2	168476410	168601657	-	10578	protein_coding	nuclear factor of activated T cells, cytoplasmic, calcineurin dependent 2 [Source:MGI Symbol;Acc:MGI:102463]	RHD	105	169	120	62	47	59	0.423201201976302	104650271408792	0.792036835301485	0.342928619383742	0.321406874909927	0.30064216409749
ENSMUSG00000094433	846728904214032	975022818864196	2403899909362	870534349458944	357164926397727	181237669190604	140855054414674	752198351083219	-243408135900912	0.00218934336888254	0.999895161828735	Igkv5-43	6	69823355	69823943	-	379	IG_V_gene	immunoglobulin kappa chain variable 5-43 [Source:MGI Symbol;Acc:MGI:4943320]	-	12	9	21	9	30	201	134990495725754	155546597846401	386854614160513	138937315612269	572588882748085	28586322399556
ENSMUSG00000097365	493925194124852	975022818864196	228942848510666	0	119054975465909	0.901679946221908	12527921660319	0.697409900293666	419313375726846	0.00255218633536162	0.999895161828735	C030034L19Rik	3	9403064	9437233	+	5786	lincRNA	RIKEN cDNA C030034L19 gene [Source:MGI Symbol;Acc:MGI:2444519]	-	7	9	20	0	1	1	0.0515799321869492	0.101887591745223	0.241334417669637	0	0.0125020847195255	0.00931586123085896
ENSMUSG00000076666	282242968071344	433343475050754	114471424255333	154761662126034	214298955838636	135251991933286	276685955792477	168104203299319	-258788160763627	0.00275715696682638	0.999895161828735	Ighv14-4	12	114176438	114176867	-	351	IG_V_gene	immunoglobulin heavy variable 14-4 [Source:MGI Symbol;Acc:MGI:4439765]	-	4	4	1	16	18	15	0.485863227730872	0.746466104258131	0.198911814905487	266703349753973	370959293267563	230348602913461
ENSMUSG00000042684	423364452107016	108335868762688	228942848510666	193452077657543	154771468105682	144268791395505	25354772312679	164164112386243	-262562181277056	0.00285932309875173	0.999895161828735	Npl	1	153503015	153550045	-	2961	protein_coding	N-acetylneuraminate pyruvate lyase [Source:MGI Symbol;Acc:MGI:1921341]	-	6	1	2	20	13	16	0.0863920936846688	0.0221217158556741	0.0471584242025166	0.395191133753987	0.317589263233121	0.291261455355623
ENSMUSG00000054905	135476624674245	435510192426008	472766982174526	142187277078294	163105316388295	146072151287949	347917933091593	150454914918179	120696121449509	0.00300654790677448	0.999895161828735	Stfa3	16	36450537	36455392	-	412	protein_coding	stefin A3 [Source:MGI Symbol;Acc:MGI:106196]	-	192	402	413	147	137	162	198685040310916	639125365552371	699875083110294	208754440795749	240538289311722	211943078622415
ENSMUSG00000095642	493925194124852	119169455638957	343414272766	773808310630172	107149477919318	541007967733145	318836307509936	795437019185499	202886473202345	0.0031179081619342	0.999895161828735	Ighv14-3	12	114059845	114060321	-	399	IG_V_gene	immunoglobulin heavy variable V14-3 [Source:MGI Symbol;Acc:MGI:4439764]	-	70	11	30	8	9	6	747973653217264	180583059432371	524947722043804	117309368124868	163166305685356	0.810549971154134
ENSMUSG00000076680	225794374457075	650015212576131	801299969787332	299850720369192	111911676937954	180335989244382	12364196423114	533101159664372	-206815087611565	0.00384307421445982	0.999895161828735	Ighv6-6	12	114434788	114435244	-	357	IG_V_gene	immunoglobulin heavy variable 6-6 [Source:MGI Symbol;Acc:MGI:4439619]	-	32	6	7	31	94	20	382157967358064	11008806831706	136898131434953	50805307224667	190467334610488	301969597096638
ENSMUSG00000077704	557429861940904	671682386328668	950112821319265	20312468154042	428597911677272	288537582791011	726408356529613	306753392002901	124776909217553	0.00435589986415691	0.999895161828735	Snord89	1	39548745	39548854	-	110	snoRNA	small nucleolar RNA, C/D box 89 [Source:MGI Symbol;Acc:MGI:3819562]	-	79	62	83	21	36	32	306193214585213	369195349110578	52680890033105	111697181308894	236739476248935	156804576237818
ENSMUSG00000076594	211682226053508	0	0	193452077657543	476219901863636	369688777950982	0.70560742017836	1455519919677	-414870856585609	0.00447627040149673	0.999895161828735	Igkv6-13	6	70457501	70458036	-	359	IG_V_gene	immunoglobulin kappa variable 6-13 [Source:MGI Symbol;Acc:MGI:1330829]	-	3	0	0	2	4	41	0.356277144011566	0	0	0.325950124525225	0.805983979801389	615588996198258
ENSMUSG00000083411	747943865389061	120252814326584	503674266723466	386904155315086	357164926397727	315587981177668	818048758459456	353219020963494	121208645779167	0.00460325173133475	0.999895161828735	Rpl30-ps10	X	71803688	71804034	+	347	processed_pseudogene	ribosomal protein L30, pseudogene 10 [Source:MGI Symbol;Acc:MGI:3646270]	-	106	111	44	40	30	35	130237948493911	209532174985598	885300884553412	674444349882165	625392468477015	543675809181916
ENSMUSG00000066363	0	0	0	0.967260388287716	214298955838636	0.901679946221908	0	776627863945774	-544807627392488	0.00485074822509545	0.999895161828735	Serpina3f	12	104214544	104221129	+	2290	protein_coding	serine (or cysteine) peptidase inhibitor, clade A, member 3F [Source:MGI Symbol;Acc:MGI:2182838]	-	0	0	0	1	18	1	0	0	0	0.0255493656560165	0.568588261733251	0.0235378048391921
ENSMUSG00000109724	239906522860642	975022818864196	572357121276666	541665817441121	488125399410226	270503983866572	131548172291576	43343173357264	-16742391883071	0.0055075499649986	0.999895161828735	Gm18194	7	12795723	12799164	-	3442	transcribed_processed_pseudogene	predicted gene, 18194 [Source:MGI Symbol;Acc:MGI:5010379]	-	34	9	5	56	41	30	0.421142632171719	0.171272982521168	0.10142075396837	0.951903152738977	0.861655883112772	0.469798719480679
ENSMUSG00000078490	17640185504459	346674780040603	457885697021333	773808310630172	833384828261362	135251991933286	326987444035509	986571019408132	170698293777345	0.00567254049204721	0.999895161828735	Cfap74	4	155409190	155466823	+	9951	protein_coding	cilia and flagella associated protein 74 [Source:MGI Symbol;Acc:MGI:1917130]	-	25	32	40	8	7	15	0.107111089924088	0.210639817179864	0.280647360192246	0.0470369187838632	0.0508852814099309	0.0812504870089688
ENSMUSG00000093933	493925194124852	866686950101507	1030242818298	0.967260388287716	0	0	796951654174786	0.322420129429239	444648977855049	0.00572954190761702	0.999895161828735	Gm25526	10	41216045	41216176	+	132	snoRNA	predicted gene, 25526 [Source:MGI Symbol;Acc:MGI:5455303]	-	7	8	9	1	0	0	226092036086128	39698424635546	476032138853358	0.443242782971802	0	0
ENSMUSG00000076508	747943865389061	270839671906721	732617115234132	609374044621261	379785371736249	946763943533003	583800217509972	178466390183892	-160591795989839	0.00593707542884461	0.999895161828735	Igkv17-127	6	67861153	67861659	+	359	IG_V_gene	immunoglobulin kappa variable 17-127 [Source:MGI Symbol;Acc:MGI:3646891]	-	106	25	64	63	319	105	125884590884087	456144851313725	1244667133715	102674289225446	642772223891608	157650840489798
ENSMUSG00000037991	338691561685613	238338911277915	171707136383	599701440738384	428597911677272	775444753750841	249579203115509	601248035388832	-12547532293621	0.00628309908769024	0.999895161828735	Rmi2	16	10835059	10892966	+	4495	protein_coding	RecQ mediated genome instability 2 [Source:MGI Symbol;Acc:MGI:2685383]	-	48	22	15	62	36	86	0.455273840979407	0.320590170026768	0.232985696435459	0.807007549686591	0.579340208840554	103126480200901
ENSMUSG00000084803	359859784290963	107252510075062	107603138800013	222469889306175	202393458292045	504940769884268	83613875768057	309934705827496	141581053242452	0.00694577402972114	0.999895161828735	5830444B04Rik	4	155398763	155421704	-	5410	processed_transcript	RIKEN cDNA 5830444B04 gene [Source:MGI Symbol;Acc:MGI:3603170]	-	51	99	94	23	17	56	0.40191486319826	119865760891247	12131046988894	0.248740312218556	0.227306849756371	0.557946042990387
ENSMUSG00000059751	719719568581927	154053605380543	151903579986827	709001864614895	707186554267499	722245636923748	125976380741854	712811351935381	0.820548523310099	0.007593244439364	0.999895161828735	Rps3a3	13	108670603	108671397	+	795	processed_pseudogene	ribosomal protein S3A3 [Source:MGI Symbol;Acc:MGI:3643406]	-	1020	1422	1327	733	594	801	547008656579267	117162784556455	116539054605324	539451556090813	54048069105889	543083774068952
ENSMUSG00000095981	225794374457075	151670216267764	915771394042665	106398642711649	488125399410226	111808313331517	156347243376369	570869058479014	-185479766092803	0.00764581755225698	0.999895161828735	Ighv10-1	12	114479005	114479451	-	359	IG_V_gene	immunoglobulin heavy variable 10-1 [Source:MGI Symbol;Acc:MGI:4439620]	-	32	14	8	11	41	124	380028953612337	255441116735686	155583391714375	179272568488874	826133579296424	186178135435571
ENSMUSG00000095429	917289646231868	108335868762688	0	773808310630172	750046345435226	450839973110954	341875171664852	290837057936446	-299067429580566	0.00795664319257596	0.999895161828735	Ighv5-12	12	113702124	113702578	-	353	IG_V_gene	immunoglobulin heavy variable 5-12 [Source:MGI Symbol;Acc:MGI:4439516]	-	13	1	0	8	63	5	15701090000963	0.185559208636405	0	132596141308278	129100139314221	0.763478372262747
ENSMUSG00000055912	465700897317717	37917554066941	606698548553266	183779473774666	226204453385227	216403187093258	483858328846798	20879570475105	121250358057251	0.0079693244218913	0.999895161828735	Tmem150a	6	72355447	72359762	+	1548	protein_coding	transmembrane protein 150A [Source:MGI Symbol;Acc:MGI:2385244]	-	66	35	53	19	19	24	181774992467917	148099743068655	239041117098629	0.718122028225633	0.887857998421395	0.835683303593022
ENSMUSG00000020401	149588773077812	13216975989048	17857542183832	1102676842648	40478691658409	766427954288622	153444651602204	757963904506903	101094657420225	0.00825374255954751	0.999895161828735	Fam71b	11	46396559	46407982	+	2493	protein_coding	family with sequence similarity 71, member B [Source:MGI Symbol;Acc:MGI:3650836]	-	212	122	156	114	34	85	362555700981846	320549253074024	436887899597467	267545824234243	0.986546375597248	183779932288357
ENSMUSG00000051000	282242968071344	541679343813442	801299969787332	0	0	0	541740760557373	0	484964488119257	0.00836085220947704	0.999895161828735	Fam160a1	3	85660061	85817291	-	5290	protein_coding	family with sequence similarity 160, member A1 [Source:MGI Symbol;Acc:MGI:2444746]	-	4	5	7	0	0	0	0.0322378058475494	0.0619115318040179	0.0923868297207526	0	0	0
ENSMUSG00000071561	140415876615494	256756008967572	432701983685159	14799083940802	125007724239204	138858711718174	276624623089408	137285758455133	100636685230625	0.0086848354646416	0.999895161828735	BC100530	16	36359382	36367748	-	790	protein_coding	cDNA sequence BC100530 [Source:MGI Symbol;Acc:MGI:3696883]	-	199	237	378	153	105	154	107395761372702	196507201945953	334066098456078	113313053732893	961441965778904	10507395258974
ENSMUSG00000019590	0	0	0	193452077657543	476219901863636	901679946221908	0	523783975247696	-489957216501054	0.00948728560587101	0.999895161828735	Cyb561	11	105933702	105953336	-	3653	protein_coding	cytochrome b-561 [Source:MGI Symbol;Acc:MGI:103253]	-	0	0	0	2	4	10	0	0	0	0.0320328756377103	0.0792083900215436	0.14755426521147
ENSMUSG00000020460	166735033388146	931688471359121	331738187491956	121197726652451	90124616427693	905286666006796	197214022672005	100617003226941	0.970583003302089	0.0116670275314893	0.999895161828735	Rps27a	11	29545846	29548109	-	1972	protein_coding	ribosomal protein S27A [Source:MGI Symbol;Acc:MGI:1925544]	-	2363	860	2898	1253	757	1004	510878901244861	285659556581338	102602789197886	371757521969595	277683347239814	274427887292479
ENSMUSG00000040540	220149515095648	595847278194786	597540834612839	273734689885424	232157202158522	244355265426137	471179209301091	250082385823361	0.911215758680894	0.0122320128099335	0.999895161828735	Gm9770	10	130412499	130413309	+	811	processed_pseudogene	predicted gene 9770 [Source:MGI Symbol;Acc:MGI:3708545]	-	312	550	522	283	195	271	164019278037186	444220966174575	449383730587092	204164949453695	173930050881616	180114997597463
ENSMUSG00000076672	959626091442569	357508366916872	515121409148999	91889736887333	140484871049772	146973831234171	610751955836147	126449479723759	-103552917201731	0.0125350804356653	0.999895161828735	Ighv3-6	12	114288152	114288582	-	350	IG_V_gene	immunoglobulin heavy variable 3-6 [Source:MGI Symbol;Acc:MGI:4439856]	-	136	33	45	95	118	163	165665478849721	617594063258709	897660604694904	15880755709904	243879238231046	251027326066435
ENSMUSG00000105987	415602770485054	287090052221124	172851850625553	438168955894335	502411996466136	613142363430897	29184822444391	517907771930456	-0.823892041714065	0.0131370747769563	0.999895161828735	AI506816	5	23698296	23712667	-	4479	processed_transcript	expressed sequence AI506816 [Source:MGI Symbol;Acc:MGI:2140929]	-	589	265	151	453	422	680	560654598335861	387544902252568	235376760477913	591742474895777	681541420919574	818331540423977
ENSMUSG00000100147	152693445726597	178645847589673	230659919874496	141413468767664	118340645613113	10414403378863	187333071063589	121299382723136	0.626597964725182	0.013451190473751	0.999895161828735	1700047M11Rik	1	182287990	182303325	+	2846	lincRNA	RIKEN cDNA 1700047M11 gene [Source:MGI Symbol;Acc:MGI:1914580]	-	2164	1649	2015	1462	994	1155	3241779837563	379527261664179	49431962322252	30055785393194	252645958587673	218750235099864
ENSMUSG00000027995	231933159012627	318182446556016	269465732697054	195676776550605	194535829911295	166900958045675	273193779421899	185704521502525	0.556769085429055	0.0146215528558029	0.999895161828735	Tlr2	3	83836272	83841767	-	3014	protein_coding	toll-like receptor 2 [Source:MGI Symbol;Acc:MGI:1346060]	-	3287	2937	2354	2023	1634	1851	464962162220084	638289816539774	545294235941998	392706635015455	392165758506448	331027909005704
ENSMUSG00000094102	211682226053508	216671737525377	457885697021333	677082271801401	40478691658409	360671978488763	295413220200073	169520780537702	-25308154955392	0.0152265400872689	0.999895161828735	Ighv9-2	12	114109001	114109430	-	351	IG_V_gene	immunoglobulin heavy variable V9-2 [Source:MGI Symbol;Acc:MGI:3643816]	-	3	2	4	7	34	4	0.364397420798154	0.373233052129065	0.795647259621948	116682715517363	700700887283174	0.614262941102563
ENSMUSG00000094345	282242968071344	0	0	483630194143858	202393458292045	631175962355336	0.940809893571146	104624691313988	-325171227007052	0.0153278199502818	0.999895161828735	Igkv14-126	6	67896172	67896642	+	358	IG_V_gene	immunoglobulin kappa variable 14-126 [Source:MGI Symbol;Acc:MGI:3643131]	-	4	0	0	5	17	7	0.476363108752894	0	0	0.81715149933349	343500015972617	105394137310684
ENSMUSG00000031805	111485972388181	671682386328668	641039975829866	129612892030554	116673875956591	207386387631039	809194028680114	151224385206061	-0.895424582146038	0.0153742925402246	0.999895161828735	Jak3	8	71676296	71690575	+	5352	protein_coding	Janus kinase 3 [Source:MGI Symbol;Acc:MGI:99928]	-	158	62	56	134	98	230	125864176399004	0.758809574031458	0.730532629630465	146488758318483	132455756620761	231639794633828
ENSMUSG00000085606	282242968071344	650015212576131	457885697021333	0	0	0	463381292556269	0	462775860440076	0.015532544492933	0.999895161828735	Gm15792	5	110331206	110333203	-	769	antisense	predicted gene 15792 [Source:MGI Symbol;Acc:MGI:3783234]	-	4	6	4	0	0	0	0.221765920589774	0.51107204667348	0.363162793403516	0	0	0
ENSMUSG00000069303	874953201021166	422509888174485	835641397063932	377231551432209	27382644357159	38772237687542	711034828753194	34626012395974	103700741881041	0.0160636686200162	0.999895161828735	Hist1h2br	13	21833743	21837530	+	2212	protein_coding	histone cluster 1 H2br [Source:MGI Symbol;Acc:MGI:3710645]	-	124	39	73	39	23	43	238999899680815	115487957744005	230412180529986	103156141353474	0.752148476629755	104781538992552
ENSMUSG00000043727	35280371008918	433343475050754	572357121276666	0	0	0	452834768805533	0	459739946975445	0.0163067241213483	0.999895161828735	F830045P16Rik	2	129458359	129536602	-	1925	protein_coding	RIKEN cDNA F830045P16 gene [Source:MGI Symbol;Acc:MGI:3045317]	-	5	4	5	0	0	0	0.110738956450348	0.136108884464729	0.181345576706041	0	0	0
ENSMUSG00000030887	0	0	0	386904155315086	476219901863636	450839973110954	0	437988010096559	-463670160844632	0.0163655435166433	0.999895161828735	Pdzd9	7	120658731	120670343	-	2180	protein_coding	PDZ domain containing 9 [Source:MGI Symbol;Acc:MGI:1915233]	-	0	0	0	4	4	5	0	0	0	0.10735421532528	0.13272855447188	0.123627461196674
ENSMUSG00000033498	423364452107016	108335868762688	915771394042665	0	0	0	482490571637457	0	468975037274901	0.0171622870935421	0.999895161828735	Strc	2	121363728	121387168	-	6229	protein_coding	stereocilin [Source:MGI Symbol;Acc:MGI:2153816]	-	6	1	8	0	0	0	0.041067103772725	0.0105157169126105	0.089668385977622	0	0	0
ENSMUSG00000095771	88200927522295	335841193164334	366308557617066	706100083450032	171439164670909	102791513869298	528053008668117	114946895628403	-110392848085868	0.0187530648669369	0.999895161828735	Igkv14-111	6	68256389	68256869	+	368	IG_V_gene	immunoglobulin kappa variable 14-111 [Source:MGI Symbol;Acc:MGI:4439863]	-	125	31	32	73	144	114	144818268455788	55178652720331	60711345245066	116062159149899	283058069428075	166977699220638
ENSMUSG00000045092	155939239859418	234005476527407	343414272766	173139609503501	113102226692613	128038552363511	244452996384275	138093462853208	0.818832147686565	0.019112492963542	0.999895161828735	S1pr1	3	115710433	115715072	-	3046	protein_coding	sphingosine-1-phosphate receptor 1 [Source:MGI Symbol;Acc:MGI:1096355]	-	221	216	300	179	95	142	309331060721532	464495027580716	68763670747038	343826016942145	225608040307997	251281135180843
ENSMUSG00000076535	0	108335868762688	801299969787332	0.967260388287716	440503409223863	171319189782163	30321194618334	207165067629634	-283455755064362	0.0197421841332646	0.999895161828735	Igkv1-88	6	68862265	68863031	-	362	IG_V_gene	immunoglobulin kappa chain variable 1-88 [Source:MGI Symbol;Acc:MGI:4439828]	-	0	1	7	1	37	19	0	0.180945858145445	135007273265962	0.161624440199663	739356712962835	28290880899261
ENSMUSG00000059657	194959330195281	413193003460894	667597346257103	17797591144494	301209087928749	207386387631039	425249893304426	228857129001576	0.893758732160586	0.0198360918386508	0.999895161828735	Stfa2l1	16	36156811	36161953	+	419	protein_coding	stefin A2 like 1 [Source:MGI Symbol;Acc:MGI:3524944]	-	2763	3814	5832	1840	2530	2300	281143481190549	596243809245716	97178723219477	256932713909764	43678464757411	295879756773329
ENSMUSG00000076576	282242968071344	205838150649108	572357121276666	870534349458944	146437619823068	38772237687542	181772276949373	646384003350665	-181022476441237	0.0199971122003398	0.999895161828735	Igkv6-32	6	70074024	70074603	-	366	IG_V_gene	immunoglobulin kappa variable 6-32 [Source:MGI Symbol;Acc:MGI:3641634]	-	40	19	5	9	123	43	465950800364853	340039784788079	0.953798456718933	143872247587568	243099963088046	633269847681761
ENSMUSG00000071562	242728952541356	469094311742441	788708113119246	257291263284532	263111495779659	299357742145673	500177125801014	273253500403288	0.869737401038715	0.0203404580516944	0.999895161828735	Stfa1	16	36276951	36285373	+	710	protein_coding	stefin A1 [Source:MGI Symbol;Acc:MGI:106198]	-	344	433	689	266	221	332	206567146370199	399472387054449	67753006204124	219199163319802	225161841455854	252046792438605
ENSMUSG00000062611	124257466693409	255564314411182	272785404000459	122938795351369	145961399921204	130022248245199	21753572836835	132974147839257	0.709649761033042	0.0208599180055184	0.999895161828735	Rps3a2	14	88123017	88123808	-	792	processed_pseudogene	ribosomal protein S3A2 [Source:MGI Symbol;Acc:MGI:3642853]	-	1761	2359	2383	1271	1226	1442	947971608446835	195101216073444	210071219793991	9389359619286	111976310910955	98138975232176
ENSMUSG00000094546	649158826564091	682515973204937	331967130340466	98660559605347	133341572521818	811511951599717	554547310036498	104384442429046	-0.902511426238409	0.0214257530739331	0.999895161828735	Ighv1-26	12	114788372	114788805	-	351	IG_V_gene	immunoglobulin heavy variable 1-26 [Source:MGI Symbol;Acc:MGI:4439641]	-	92	63	29	102	112	90	111748542378101	117568411420656	576844263225912	170023385468158	230819115810928	138209161748077
ENSMUSG00000076570	0.70560742017836	216671737525377	114471424255333	483630194143858	357164926397727	189352788706601	133901301266182	911441002535864	-282794866629562	0.0247823385288156	0.999895161828735	Igkv12-38	6	69943186	69943648	-	347	IG_V_gene	immunoglobulin kappa chain variable 12-38 [Source:MGI Symbol;Acc:MGI:4439614]	-	1	2	1	5	3	21	0.122865989145199	0.377535450424501	0.201204746489412	0.843055437352707	0.625392468477015	326205485509149
ENSMUSG00000101751	211682226053508	108335868762688	1373657091064	0	238109950931818	0.901679946221908	889566001581464	109425981851336	307200804575438	0.0248130431082168	0.999895161828735	Gm2427	1	85501090	85514604	+	881	unprocessed_pseudogene	predicted gene 2427 [Source:MGI Symbol;Acc:MGI:3780593]	-	3	10	12	0	2	1	0.145179903178379	0.743500574899557	0.950983614508412	0	0.164215805192224	0.0611822622948353
ENSMUSG00000031530	225794374457075	108335868762688	801299969787332	232142493189052	726235350342044	180335989244382	105585986104026	379571277591826	-179866579027232	0.0250382987015025	0.999895161828735	Dusp4	8	34807297	34819894	+	2740	protein_coding	dual specificity phosphatase 4 [Source:MGI Symbol;Acc:MGI:2442191]	-	32	1	7	24	61	20	0.497921147251201	0.0239059856381938	0.178367273438971	0.512479246881266	161042364723272	0.393442139282846
ENSMUSG00000096108	141121484035672	0	0	0.967260388287716	178582463198863	450839973110954	0.470404946785573	777796881309453	-37873275030584	0.0261591044635356	0.999895161828735	Ighv11-2	12	114048241	114048812	-	461	IG_V_gene	immunoglobulin heavy variable V11-2 [Source:MGI Symbol;Acc:MGI:4947968]	-	2	0	0	1	15	5	0.184965285177371	0	0	0.126915504017956	235370050500568	0.584615760105747
ENSMUSG00000087249	564485936142688	292506845659259	183154278808533	290178116486315	357164926397727	721343956977526	177369906027354	456228999953856	192864643078683	0.0262122167375178	0.999895161828735	Gm16062	11	59810080	59818491	+	771	antisense	predicted gene 16062 [Source:MGI Symbol;Acc:MGI:3802162]	-	8	27	16	3	3	8	0.442381304626553	229385838847416	144888294748277	0.227657771798746	0.281467168043481	0.559289993066147
ENSMUSG00000040663	289299042273128	227505324401646	263284275787266	125743850477403	1309604730125	450839973110954	260029547487347	100596106933666	13891588157586	0.0264531216326159	0.999895161828735	Clcf1	19	4214238	4223490	+	3713	protein_coding	cardiotrophin-like cytokine factor 1 [Source:MGI Symbol;Acc:MGI:1930088]	-	41	21	23	13	11	5	0.470782232041138	0.370468735152618	0.432484535882574	0.204849075028175	0.214303173729847	0.0725849354723268
ENSMUSG00000096638	917289646231868	0	1373657091064	183779473774666	630991369969317	991847940844099	763648912431955	304651879276131	-198448638515989	0.0267881809090409	0.999895161828735	Ighv2-9	12	113879096	113879541	-	362	IG_V_gene	immunoglobulin heavy variable 2-9 [Source:MGI Symbol;Acc:MGI:4439624]	-	13	0	12	19	53	11	153107314097788	0	231441039884506	307086436379359	10590785347846	163789310469406
ENSMUSG00000031078	917289646231868	325007606288065	1373657091064	27083290872056	523841892049999	721343956977526	871984781194644	288936398822771	-172013394805031	0.0269143646617198	0.999895161828735	Cttn	7	144435733	144471009	-	4192	protein_coding	cortactin [Source:MGI Symbol;Acc:MGI:99695]	-	13	3	12	28	44	8	0.132215762651239	0.0468767180214582	0.19986082165599	0.390798026207963	0.759263057308131	0.102865597484256
ENSMUSG00000096074	776168162196196	130003042515226	171707136383	116071246594526	761951842981817	234436786017696	126442331705949	370819958531346	-155943684282802	0.0269729188583449	0.999895161828735	Ighv1-72	12	115757984	115758461	-	396	IG_V_gene	immunoglobulin heavy variable 1-72 [Source:MGI Symbol;Acc:MGI:4439633]	-	11	12	15	12	64	26	1184291617594	19849212317773	264462299362977	177297113188721	116908383332808	353899217203409
ENSMUSG00000028081	353579878251376	130003042515226	126719866650654	32674055916359	377761437153329	368155922042405	203434262472419	357552639453108	-0.812849558850879	0.0273080017327567	0.999895161828735	Rps3a1	3	86137940	86142702	-	977	protein_coding	ribosomal protein S3A1 [Source:MGI Symbol;Acc:MGI:1202063]	-	5011	1200	1107	3378	3173	4083	218670901379209	804533068355999	791080635253135	202292921142267	23492886214934	225261128856484
ENSMUSG00000079597	119247654010143	230863736333289	39515535652941	122745343273711	179892067928988	116406881057248	248422248957614	139681430753316	0.830464850998477	0.0276554673975073	0.999895161828735	Gm5483	16	36184212	36188111	+	1862	protein_coding	predicted gene 5483 [Source:MGI Symbol;Acc:MGI:3645124]	-	1690	2131	3452	1269	1511	1291	386961879776687	749654220098148	129437109749658	398747111117296	58701020926327	373721433128567
ENSMUSG00000083083	345747635887396	444177061927023	3777557000426	212797285423297	107149477919318	216403187093258	389226799285673	178783316811958	11057756126803	0.0278493010338827	0.999895161828735	Gm15382	15	91822687	91823223	+	537	processed_pseudogene	predicted gene 15382 [Source:MGI Symbol;Acc:MGI:3705661]	-	49	41	33	22	9	24	389029872148197	500111438844449	429049451033567	239697773137824	121235299755041	240900885281564
ENSMUSG00000027171	282242968071344	108335868762688	0	386904155315086	1309604730125	108201593546629	130192945611344	926174940302124	-270080408128898	0.0282613038747236	0.999895161828735	Prrg4	2	104830741	104849876	-	3165	protein_coding	proline rich Gla (G-carboxyglutamic acid) 4 (transmembrane) [Source:MGI Symbol;Acc:MGI:2442211]	-	4	1	0	4	11	12	0.0538824622222863	0.0206958611844079	0	0.0739438197185186	0.251408430982282	0.204366153864455
ENSMUSG00000041827	112191579808359	801685428843895	10989256728512	100595080381922	151199818841704	305669501769227	10075089665929	185821466997618	-0.88348044114071	0.0304654498798316	0.999895161828735	Oasl1	5	114923240	114937915	+	2608	protein_coding	2'-5' oligoadenylate synthetase-like 1 [Source:MGI Symbol;Acc:MGI:2180849]	-	159	74	96	104	127	339	259926580487272	185858038650313	25699894612942	23331429925755	352254865712085	700637778938391
ENSMUSG00000057123	282242968071344	0	0	677082271801401	0	261487184404353	0.940809893571146	109731803861498	-338476431602417	0.0308938908389068	0.999895161828735	Gja5	3	96904693	97077416	+	5746	protein_coding	gap junction protein, alpha 5 [Source:MGI Symbol;Acc:MGI:95716]	-	4	0	0	7	0	29	0.0296794279383112	0	0	0.0712767719223712	0	0.272040657739427
ENSMUSG00000020471	860841052617599	628348038823593	446438554595799	1102676842648	111911676937954	108201593546629	645209215345664	110126984916461	-0.75931211388988	0.031181929109652	0.999895161828735	Pold2	11	5872180	5878292	-	1896	protein_coding	polymerase (DNA directed), delta 2, regulatory subunit [Source:MGI Symbol;Acc:MGI:1097163]	-	122	58	39	114	94	120	274335906354053	200376542068658	143613071426224	351788892308	358633114219115	341149196719936
ENSMUSG00000025201	564485936142688	108335868762688	114471424255333	106398642711649	833384828261362	180335989244382	262431076386903	123357704927389	-214284506209097	0.0315291250009219	0.999895161828735	Bloc1s2-ps	2	52619754	52620185	+	432	processed_pseudogene	biogenesis of lysosomal organelles complex-1, subunit 2, pseudogene [Source:MGI Symbol;Acc:MGI:3702045]	-	8	1	1	11	7	20	0.789527745062668	0.151625927427433	0.161615849610708	148978824276633	117212832247737	249544319822916
ENSMUSG00000054589	158056062119953	140836629391495	259850133059606	115103986206238	139294321295113	712327157515307	186247608190351	108543674417627	0.780576499861066	0.0322591155478555	0.999895161828735	Gm9949	18	62180126	62184405	+	962	protein_coding	predicted gene 9949 [Source:MGI Symbol;Acc:MGI:3647947]	-	224	130	227	119	117	79	992736757201458	885167576333121	16474736669672	723748194898239	879775080654827	44264285586884
ENSMUSG00000046721	224383159616718	157087009705898	20261442093194	332737573570974	297637438664772	248863665157247	194694863418185	293079559130998	-0.587176813388779	0.0329977275870335	0.999895161828735	Rpl14-ps1	7	45324965	45325617	+	653	processed_pseudogene	ribosomal protein L14, pseudogene 1 [Source:MGI Symbol;Acc:MGI:3710579]	-	318	145	177	344	250	276	207622824474979	145449434824723	189246467452269	30822003505641	276941279430225	227822881631899
ENSMUSG00000030978	136041110610388	105735807912384	771537399480946	147894113369192	156795402688602	165368102137098	106310219490289	156685872731631	-0.55850453513001	0.0334758047502558	0.999895161828735	Rrm1	7	102441695	102469771	+	11012	protein_coding	ribonucleotide reductase M1 [Source:MGI Symbol;Acc:MGI:98180]	-	1928	976	674	1529	1317	1834	746452166672398	58055160763788	427328039406562	812375630236404	865128141123402	897706910932885
ENSMUSG00000056687	402196229501665	812519015720163	572357121276666	309523324252069	357164926397727	270503983866572	595690788832831	312397411505456	0.927729488268842	0.0338534396041052	0.999895161828735	Gm11696	11	109352835	109363654	-	4250	antisense	predicted gene 11696 [Source:MGI Symbol;Acc:MGI:3701776]	-	57	75	50	32	30	30	0.571803858659504	115592471732913	0.821388788609716	0.44053118006421	0.510614556615351	0.380481692341764
ENSMUSG00000024357	296355116474911	140836629391495	1373657091064	609374044621261	357164926397727	315587981177668	191519151657602	427375650732218	-113333628204326	0.0340537828136787	0.999895161828735	Sil1	18	35266400	35498925	-	1695	protein_coding	endoplasmic reticulum chaperone SIL1 homolog (S. cerevisiae) [Source:MGI Symbol;Acc:MGI:1932040]	-	42	13	12	63	30	35	105643004472102	0.50237829406045	0.494287058632396	217463538831475	128030198561371	111301183354646
ENSMUSG00000098771	0	0	0	870534349458944	119054975465909	180335989244382	0	389975104723078	-447635503482338	0.034139234366289	0.999895161828735	Mir6538	12	26414901	26415010	-	110	miRNA	microRNA 6538 [Source:MGI Symbol;Acc:MGI:5530821]	-	0	0	0	9	1	2	0	0	0	478702205609546	0.657609656247043	0.980028601486362
ENSMUSG00000069792	233556056079037	224255248338765	200324992446833	17797591144494	24882489872375	897171546490799	219378765621545	441324118886496	-100912437028934	0.034195998243451	0.999895161828735	Wfdc17	11	83703991	83706268	+	533	protein_coding	WAP four-disulfide core domain 17 [Source:MGI Symbol;Acc:MGI:3649773]	-	331	207	175	184	209	995	264765833306756	254390186384067	229233737909372	201979000240509	283648142535075	100623011662929
ENSMUSG00000031503	769112087994412	120252814326584	13049742365108	667409667918524	66670786260909	631175962355336	109220482259035	655097830960983	0.731306186265062	0.0348667912203755	0.999895161828735	Col4a2	8	11312805	11449287	+	6619	protein_coding	collagen, type IV, alpha 2 [Source:MGI Symbol;Acc:MGI:88455]	-	109	111	114	69	56	70	0.70209401834701	109846902432395	120248638187463	0.609919212465202	0.612007173663965	0.570042319945988
ENSMUSG00000001228	683733590152831	572013387066995	420110127017073	82120406965627	782191188811021	834955630201487	558619034745633	81278362955626	-0.539316739452082	0.0348749461555359	0.999895161828735	Uhrf1	17	56303321	56323486	+	4259	protein_coding	ubiquitin-like, containing PHD and RING finger domains, 1 [Source:MGI Symbol;Acc:MGI:1338889]	-	969	528	367	849	657	926	970012415781854	812051362819622	601625340706271	116631444475426	111588283298835	117193840511154
ENSMUSG00000025747	174990640204233	150586857580137	10645842455746	212797285423297	198821809028068	258782144565688	144011974113943	223467079672351	-0.630093178608612	0.0354366728673682	0.999895161828735	Tyms	5	30058202	30073617	-	6089	protein_coding	thymidylate synthase [Source:MGI Symbol;Acc:MGI:98878]	-	248	139	93	220	167	287	173646831366058	149529211531655	106636202561337	211393831786847	198395292909479	2540606252991
ENSMUSG00000031785	80439245900333	455010648803291	3777557000426	138318235525143	136913221785795	495923970422049	545719602616407	108274618117714	-0.974677074727623	0.0355346649512521	0.999895161828735	Adgrg1	8	94974751	95014217	+	5421	protein_coding	adhesion G protein-coupled receptor G1 [Source:MGI Symbol;Acc:MGI:1340051]	-	114	42	33	143	115	55	0.896574949014164	0.507489545700672	0.425013014582227	154337774790181	153454383905646	0.546870783895268
ENSMUSG00000065683	0.70560742017836	541679343813442	572357121276666	0	0	0	394865735702648	0	438716405354872	0.0356393340153313	0.999895161828735	Gm23731	2	102897960	102898066	+	107	snRNA	predicted gene, 23731 [Source:MGI Symbol;Acc:MGI:5453508]	-	1	5	5	0	0	0	0.398453254517608	306085984339491	326252556223486	0	0	0
ENSMUSG00000093390	635046678160524	0	686828545531999	0	0	0	440625074564174	0	456989818157535	0.0364257112494878	0.999895161828735	Gm20652	3	88616457	88621061	-	383	antisense	predicted gene 20652 [Source:MGI Symbol;Acc:MGI:5313099]	-	9	0	6	0	0	0	100185504987064	0	109375530598161	0	0	0
ENSMUSG00000058773	211682226053508	0	114471424255333	193452077657543	833384828261362	144268791395505	10871788343628	823174939957986	-283139533421223	0.0365373413108329	0.999895161828735	Hist1h1b	13	21779883	21780625	-	743	protein_coding	histone cluster 1, H1b [Source:MGI Symbol;Acc:MGI:1861461]	-	3	0	1	2	7	16	0.172144676581631	0	0.0939677618194157	0.157491379144759	0.681506642409452	11607337406568
ENSMUSG00000020641	428303704048264	346674780040603	497950695510699	455579642883514	579797730518976	994552980682765	424309726533189	676643451361752	-0.673979740928601	0.0369020930805824	0.999895161828735	Rsad2	12	26442746	26456452	-	4335	protein_coding	radical S-adenosyl methionine domain containing 2 [Source:MGI Symbol;Acc:MGI:1929628]	-	607	320	435	471	487	1103	59698132474427	483524064765128	700596319696523	635692971232361	812644735528352	137147485834303
ENSMUSG00000003352	0	119169455638957	228942848510666	0	0	0	473545801633413	0	465467204817933	0.0372347386722744	0.999895161828735	Cacnb3	15	98630840	98644529	+	4010	protein_coding	calcium channel, voltage-dependent, beta 3 subunit [Source:MGI Symbol;Acc:MGI:103307]	-	0	11	2	0	0	0	0	0.179682395794304	0.0348219685944269	0	0	0
ENSMUSG00000088591	0	0	0	193452077657543	119054975465909	811511951599717	0	37467300157439	-442454829516747	0.037609629695831	0.999895161828735	Gm23964	17	94764825	94764931	+	107	rRNA	predicted gene, 23964 [Source:MGI Symbol;Acc:MGI:5453741]	-	0	0	0	2	1	9	0	0	0	109360836172482	0.676047310160511	453377717510046
ENSMUSG00000037151	119953261430321	920854884482852	755511400085199	165401526397199	134532122276477	153285590857724	958632966290421	1510730798438	-0.649799832063644	0.0377952116585392	0.999895161828735	Lrrc20	10	61475801	61582791	+	3216	protein_coding	leucine rich repeat containing 20 [Source:MGI Symbol;Acc:MGI:2387182]	-	170	85	66	171	113	170	225368927228709	173125126092517	143283305475762	31109689357088	254169403829314	284927469648554
ENSMUSG00000043061	166523351162093	125669607764719	12362913819576	184746734162954	215489505593295	225419986555477	138607365707524	208552075437242	-0.584357290923453	0.0383069397215975	0.999895161828735	Tmem18	12	30584426	30591215	+	3257	protein_coding	transmembrane protein 18 [Source:MGI Symbol;Acc:MGI:2387176]	-	236	116	108	191	181	250	308926668194002	233290711551843	231512099460767	343108291196962	401995955046933	413736360774869
ENSMUSG00000022582	316253245723941	274956434919703	487648267327719	450066258670274	558248779959647	589969188812994	359619315990455	532761409147638	-0.567179814995715	0.0385073632901018	0.999895161828735	Ly6g	15	75155240	75159126	+	942	protein_coding	lymphocyte antigen 6 complex, locus G [Source:MGI Symbol;Acc:MGI:109440]	-	4482	2538	4260	4653	4689	6543	20285331325056	176480990282671	315737664920996	288999940902493	36007270126928	374392773539161
ENSMUSG00000044052	0	325007606288065	0	677082271801401	357164926397727	135251991933286	108335868762688	79558903917733	-297652748612179	0.0391000044414999	0.999895161828735	Ccr10	11	101172997	101175443	-	1726	protein_coding	chemokine (C-C motif) receptor 10 [Source:MGI Symbol;Acc:MGI:1096320]	-	0	3	0	7	3	15	0	0.113851217813414	0	0.237286402935078	0.125730699050709	0.468437773016367
ENSMUSG00000096464	27518689386956	140836629391495	434991412170266	444939778612349	916723311087498	423789574724297	283671645143774	595150888141381	-106653661141274	0.039276432579316	0.999895161828735	Ighv2-2	12	113588267	113588702	-	352	IG_V_gene	immunoglobulin heavy variable 2-2 [Source:MGI Symbol;Acc:MGI:4439894]	-	39	13	38	46	77	47	472370861108516	241912275122859	753717553184484	764593800626358	158237323534445	719708504216547
ENSMUSG00000095197	289299042273128	205838150649108	114471424255333	357886343666455	102387278900682	180335989244382	168861445115923	520698373972551	-159850719299837	0.0394560786740595	0.999895161828735	Ighv1-59	12	115335082	115335514	-	351	IG_V_gene	immunoglobulin heavy variable V1-59 [Source:MGI Symbol;Acc:MGI:3644474]	-	41	19	1	37	86	20	498009808424144	354571399522612	0.198911814905487	616751496306063	177236106783391	307131470551282
ENSMUSG00000052861	131948587573353	265422878468587	238100562451093	996278199936347	146437619823068	142465431503061	211824009497678	129510290439921	0.706617948064784	0.0397187903201978	0.999895161828735	Dnah6	6	73017606	73221651	-	13247	protein_coding	dynein, axonemal, heavy chain 6 [Source:MGI Symbol;Acc:MGI:107744]	-	187	245	208	103	123	158	0.601845789208335	121145075556122	109625981600512	0.454920274574214	0.671658386730768	0.642896395177511
ENSMUSG00000067615	987850388249704	151670216267764	2747314182128	290178116486315	952439803727271	450839973110954	175062224435178	564485964441513	164555222063615	0.0401787375237133	0.999895161828735	Krt81	15	101459061	101463751	-	2119	protein_coding	keratin 81 [Source:MGI Symbol;Acc:MGI:1928858]	-	14	14	24	3	8	5	0.281681441843972	0.43276715860364	0.790765988090525	0.082833479026349	0.273098866209248	0.127186345166942
ENSMUSG00000086316	239906522860642	130003042515226	343414272766	406249363080841	202393458292045	441823173648735	134750330884156	350155331673874	-134685685026099	0.040485044934495	0.999895161828735	Nbdy	X	153723590	153741920	+	1971	protein_coding	negative regulator of P-body association [Source:MGI Symbol;Acc:MGI:1917373]	-	34	12	3	42	17	49	0.735450502250156	0.398796959809138	0.106267955908411	124674682333621	0.623911748950771	134001881329566
ENSMUSG00000085733	211682226053508	541679343813442	686828545531999	0	119054975465909	0	48006337179965	0.396849918219696	370925214754669	0.0406659480154506	0.999895161828735	Arhgap27os1	11	103363213	103364651	+	923	antisense	Rho GTPase activating protein 27, opposite strand 1 [Source:MGI Symbol;Acc:MGI:3705097]	-	3	5	6	0	1	0	0.138573667064087	0.354834239700168	0.453855126967449	0	0.0783716816762456	0
ENSMUSG00000006538	35280371008918	650015212576131	114471424255333	193452077657543	0	0.901679946221908	715844388406214	0.945400240932446	285058350354578	0.0407679498171587	0.999895161828735	Ihh	1	74945315	74951672	-	3048	protein_coding	Indian hedgehog [Source:MGI Symbol;Acc:MGI:96533]	-	5	6	10	2	0	1	0.0699384813539765	0.128941733560337	0.229061834093917	0.038391107186534	0	0.0176842431370571
ENSMUSG00000015217	208154188952616	146253422829629	139655137591507	207960983481859	246443799214431	299357742145673	164687583124584	251254174947321	-0.604951653485275	0.0413934863657154	0.999895161828735	Hmgb3	X	71555918	71560676	+	2234	protein_coding	high mobility group box 3 [Source:MGI Symbol;Acc:MGI:1098219]	HMG	295	135	122	215	207	332	562989121703147	395829189237595	38128029265366	563081028681277	670267317490831	801043968806669
ENSMUSG00000039470	635046678160524	650015212576131	0	106398642711649	154771468105682	207386387631039	428353963578885	15618549948279	-1827374177481	0.0420194208716814	0.999895161828735	Zdhhc2	8	40423815	40510268	+	5528	protein_coding	zinc finger, DHHC domain containing 2 [Source:MGI Symbol;Acc:MGI:1923452]	-	9	6	0	11	13	23	0.0694121715087656	0.0710952250166255	0	0.116423393790712	0.17011248343583	0.224264866295269
ENSMUSG00000105272	896121423626517	115919379576077	111037281527673	657737064035647	66670786260909	68527675912865	105522934488801	669907228591129	0.651343391654658	0.0423469448680534	0.999895161828735	Gm43071	3	106567605	106569636	+	2032	TEC	predicted gene 43071 [Source:MGI Symbol;Acc:MGI:5663208]	-	127	107	97	68	56	76	26646561395865	3449191372739	333284968606649	195794646651324	199354108389852	201600371762451
ENSMUSG00000058922	201803722171011	151670216267764	104168996072353	256324002896245	204774557801363	254273744834578	152547644837043	238457435177395	-0.639333374103385	0.0424650856705575	0.999895161828735	Gm10052	9	123689233	123690192	-	960	processed_pseudogene	predicted pseudogene 10052 [Source:MGI Symbol;Acc:MGI:3704348]	-	286	140	91	265	172	282	127015275986957	955243342792827	66181690415585	16150658904535	129603903085355	15833587092764
ENSMUSG00000098397	0	0	0	290178116486315	357164926397727	360671978488763	0	336005007124268	-425479178843193	0.0428206034356903	0.999895161828735	Mir7669	3	90011153	90011210	-	58	miRNA	microRNA 7669 [Source:MGI Symbol;Acc:MGI:5531378]	-	0	0	0	3	3	4	0	0	0	302627831132472	374157218209524	371734986770689
ENSMUSG00000058818	800017692998224	851519928474731	114906415667503	763652076553151	549319656799704	666792320231101	93353392604933	659921351194652	0.500265470424493	0.0432596022336245	0.999895161828735	Pirb	7	3711409	3720391	-	4471	protein_coding	paired Ig-like receptor B [Source:MGI Symbol;Acc:MGI:894311]	-	11338	7860	10038	7895	4614	7395	108116739201545	115152956631267	156750963119094	103314925932953	746506832770351	891527919793202
ENSMUSG00000095630	112897187228538	205838150649108	160259993957466	715772687332909	369070423944318	108201593546629	159665110611704	397681568274619	-132581921016695	0.0434481526175075	0.999895161828735	Igkv6-23	6	70260409	70260955	-	369	IG_V_gene	immunoglobulin kappa variable 6-23 [Source:MGI Symbol;Acc:MGI:3711980]	-	16	19	14	74	31	12	184865032990283	337275233692241	264892319361941	117333211492373	60770973653182	175289668558536
ENSMUSG00000095079	316041563497887	183412625815232	228713905662156	475892111037556	657064409596351	160138358449011	242722698325092	431031626360973	-0.828147808317394	0.0435587694738118	0.999895161828735	Igha	12	113254830	113260236	-	2668	IG_C_gene	immunoglobulin heavy constant alpha [Source:MGI Symbol;Acc:MGI:96444]	-	4479	1693	1998	4920	5519	1776	715741820042455	415650540847699	522850292239836	10789340066462	14963577444191	358805074187361
ENSMUSG00000110686	268130819667777	238338911277915	343414272766	444939778612349	678613360155681	441823173648735	283294667903897	521792104138922	-0.879638395169254	0.0436508021552268	0.999895161828735	Gm45855	8	105585321	105586200	-	880	processed_pseudogene	predicted gene 45855 [Source:MGI Symbol;Acc:MGI:5804970]	-	38	22	30	46	57	49	184103515098704	163756001621627	238016069426679	305837520250543	468546880076018	300133759205198
ENSMUSG00000107116	0.70560742017836	0	0	290178116486315	952439803727271	180335989244382	0.235202473392787	474317969819322	-377428816264505	0.0436762617883644	0.999895161828735	Gm43274	5	118644373	118649372	+	5000	TEC	predicted gene 43274 [Source:MGI Symbol;Acc:MGI:5663411]	-	1	0	0	3	8	2	0.00852689964667681	0	0	0.0351048284113667	0.115739299499479	0.0215606292327
ENSMUSG00000056394	756411154431202	608847582446309	42239955550218	962424086346277	738140847888635	942255543801894	595886097459897	880940159345602	-0.562691297459098	0.0438539672211646	0.999895161828735	Lig1	7	13277283	13311433	+	4268	protein_coding	ligase I, DNA, ATP-dependent [Source:MGI Symbol;Acc:MGI:101789]	-	1072	562	369	995	620	1045	107085712526213	862519896076425	603628382257351	136399969811426	105081955379682	131975501102223
ENSMUSG00000028496	493925194124852	270839671906721	297625703063866	619046648504138	141675420804432	279520783328792	35413018969848	771773879959082	-110751088714467	0.0442707780102929	0.999895161828735	Mllt3	4	87769925	88033364	-	12004	protein_coding	myeloid/lymphoid or mixed-lineage leukemia; translocated to, 3 [Source:MGI Symbol;Acc:MGI:1917372]	-	70	25	26	64	119	31	0.248618366905772	0.136417862064002	0.151222027892992	0.311938939565627	0.71710349885653	0.139199330684293
ENSMUSG00000024486	0.70560742017836	216671737525377	343414272766	290178116486315	202393458292045	721343956977526	210215584103071	101181888546143	-231656056171959	0.0443269007132914	0.999895161828735	Hbegf	18	36504929	36515805	-	2373	protein_coding	heparin-binding EGF-like growth factor [Source:MGI Symbol;Acc:MGI:96070]	-	1	2	3	3	17	8	0.017966497359201	0.0552064059407088	0.0882655461843564	0.073967190078733	0.518217470367455	0.181716217721871
ENSMUSG00000031708	307997638907854	365958564680362	51019913790602	283020389612986	260849451245806	289799934715721	394718447164745	277889925191504	0.50597813093551	0.0445595445667683	0.999895161828735	Tecr	8	83571698	83607971	-	2191	protein_coding	trans-2,3-enoyl-CoA reductase [Source:MGI Symbol;Acc:MGI:1915408]	-	4365	3378	4457	2926	2191	3214	849381947917487	100989096025168	142026031775832	781353475822752	723370621871747	790687612436076
ENSMUSG00000027883	251901849003674	230755400464526	159115279714913	357886343666455	272635893816931	322801420747443	213924176394371	31777455274361	-0.568570888273484	0.0445710816331126	0.999895161828735	Gpsm2	3	108678638	108722309	-	3909	protein_coding	G-protein signalling modulator 2 (AGS3-like, C. elegans) [Source:MGI Symbol;Acc:MGI:1923373]	-	357	213	139	370	229	358	389371089007882	356920218423194	248265759463387	553798350482036	423770458962983	493649607655832
ENSMUSG00000044424	889065349424733	790851841967626	663934260680932	116071246594526	113102226692613	133448632040842	781283817357764	120874035109327	-0.625521264479887	0.044918775696605	0.999895161828735	Gm9493	19	23619742	23620320	+	579	protein_coding	predicted gene 9493 [Source:MGI Symbol;Acc:MGI:3779903]	-	126	73	58	120	95	148	927797370881933	825850647210971	699386308781675	121260201766379	11868775315685	137779495960259
ENSMUSG00000094087	105841113026754	216671737525377	343414272766	232142493189052	523841892049999	0	539499046852972	251994795079684	-217924836388953	0.045007566641797	0.999895161828735	Ighv1-61	12	115359140	115359572	-	351	IG_V_gene	immunoglobulin heavy variable 1-61 [Source:MGI Symbol;Acc:MGI:4439824]	-	15	2	3	24	44	0	182198710399077	0.373233052129065	0.596735444716461	40005502463096	906789383542931	0
ENSMUSG00000020125	944102728198645	852603287162358	2575607045745	150215538301082	54884343689784	18809043678189	684755573311834	131063439590919	-0.936166987073838	0.0450658514426155	0.999895161828735	Elane	10	79886247	79888215	+	984	protein_coding	elastase, neutrophil expressed [Source:MGI Symbol;Acc:MGI:2679229]	-	1338	787	225	1553	461	2086	579725189392966	52388607022854	159644924615456	923404446525279	33889619581593	114266952691596
ENSMUSG00000104874	211682226053508	0	572357121276666	116071246594526	190487960745454	450839973110954	261346449110058	117214401550358	-218143365381491	0.0453518916014081	0.999895161828735	Gm43387	3	103781914	103782979	-	1066	sense_intronic	predicted gene 43387 [Source:MGI Symbol;Acc:MGI:5663524]	-	3	0	5	12	16	5	0.11998451660427	0	0.32747676844196	0.658627174697312	108573451688067	0.252821637344043
ENSMUSG00000026020	115014009489073	11808609695133	984454248595866	130580152418842	264302045534318	142465431503061	110515177099997	179115876485407	-0.691803961242203	0.0463308976860627	0.999895161828735	Nop58	1	59684971	59719044	+	10758	protein_coding	NOP58 ribonucleoprotein [Source:MGI Symbol;Acc:MGI:1933184]	-	163	109	86	135	222	158	0.645977245960364	0.663669982404067	0.558129024422479	0.734205836824457	14927335755301	0.791638645372419
ENSMUSG00000090553	952570017240786	128919683827599	560909978851133	167336047173775	10476837841	205583027738595	93422561145597	159229151107457	-0.770498859137798	0.0464711832981011	0.999895161828735	Snrpe	1	133603871	133610291	-	1372	protein_coding	small nuclear ribonucleoprotein E [Source:MGI Symbol;Acc:MGI:98346]	-	135	119	49	173	88	228	419508546757059	568133066850544	249350167970807	737747244310792	463969495078088	895740427306048
ENSMUSG00000072680	141121484035672	216671737525377	0	677082271801401	952439803727271	541007967733145	119264407187016	723510014420606	-256154459070765	0.0465533436077883	0.999895161828735	Tmem254c	14	26063919	26067355	-	1582	protein_coding	transmembrane protein 254c [Source:MGI Symbol;Acc:MGI:3711260]	-	2	2	0	7	8	6	0.0538994920776031	0.0828096089110632	0	0.258885165275566	0.365800567318203	0.204430744937105
ENSMUSG00000085377	493925194124852	433343475050754	114471424255333	0	0	0	347246697810313	0	423207590362115	0.0466758155929927	0.999895161828735	4930551L18Rik	4	95089083	95091419	-	700	lincRNA	RIKEN cDNA 4930551L18 gene [Source:MGI Symbol;Acc:MGI:1922511]	-	7	4	1	0	0	0	0.42634498233384	0.374299432278005	0.0997400671883227	0	0	0
ENSMUSG00000068101	395140155299881	205838150649108	217495706085133	677082271801401	27382644357159	703310358053088	272824670678041	551406357808693	-100481612787988	0.0475209701885838	0.999895161828735	Cenpm	15	82233779	82244748	-	1617	protein_coding	centromere protein M [Source:MGI Symbol;Acc:MGI:1913820]	-	56	19	19	70	23	78	147651941933798	0.769663334770791	0.82037284700352	253281590269601	102891306759741	260007588149443
ENSMUSG00000096942	656214900765875	433343475050754	480779981872399	561011025206875	153580918351022	78446155321306	523446119229676	96042725397672	-0.863509725573119	0.0476624984722095	0.999895161828735	Rps19-ps6	12	110898114	110898551	+	438	processed_pseudogene	ribosomal protein S19, pseudogene 6 [Source:MGI Symbol;Acc:MGI:5011818]	-	93	40	42	58	129	87	905253044681442	598195439713708	669488122222988	77476409735893	213047511921131	107064768450051
ENSMUSG00000039018	246962597062426	151670216267764	1373657091064	406249363080841	357164926397727	324604780639887	17866617414553	362673023372818	-0.99912894972155	0.0477699585259928	0.999895161828735	Mtg1	7	140137564	140150786	+	4006	protein_coding	mitochondrial ribosome-associated GTPase 1 [Source:MGI Symbol;Acc:MGI:2685015]	-	35	14	12	42	30	36	0.372493119862317	0.22891502972569	0.209140430449803	0.613414375635464	0.541715393313839	0.484387576371192
ENSMUSG00000096649	211682226053508	325007606288065	0	773808310630172	285731941118181	0	178896610780524	121037590727066	-2724174865679	0.0483001009102371	0.999895161828735	Ighv1-31	12	114829264	114829697	-	351	IG_V_gene	immunoglobulin heavy variable 1-31 [Source:MGI Symbol;Acc:MGI:4439889]	-	3	3	0	8	24	0	0.364397420798154	0.559849578193598	0	133351674876987	494612391023417	0
ENSMUSG00000095794	663270974967658	325007606288065	686828545531999	957587784404838	571463882236363	640192761817555	254818196716555	723081476152919	-147643528728065	0.0489841445735415	0.999895161828735	Igkv6-17	6	70371439	70371993	+	377	IG_V_gene	immunoglobulin kappa variable 6-17 [Source:MGI Symbol;Acc:MGI:1330833]	-	94	3	6	99	48	71	106303523446634	0.521239262456109	111116255223065	153641821959563	921002383284983	10151224638738
ENSMUSG00000027242	214504655734221	175504107395555	892877109191599	239880576295353	241681600195795	284930863006123	159765491349646	255497679832424	-0.672261244519251	0.049041953053453	0.999895161828735	Wdr76	2	121506723	121544860	+	6305	protein_coding	WD repeat domain 76 [Source:MGI Symbol;Acc:MGI:1926186]	-	304	162	78	248	203	316	205565225423454	16830117216624	0.863728416888568	230134746127913	232901247010253	270149041932323
ENSMUSG00000110834	211682226053508	216671737525377	572357121276666	145089058243157	119054975465909	811511951599717	333570361618517	115098409623013	-182316861696735	0.0492124284777439	0.999895161828735	Gm39469	9	124270358	124282139	-	461	lincRNA	predicted gene, 39469 [Source:MGI Symbol;Acc:MGI:5622354]	-	3	2	5	15	10	9	0.277447927766057	0.284175273963779	0.757245629412428	190373256026934	156913367000379	105230836819035
ENSMUSG00000029591	141121484035672	433343475050754	572357121276666	125743850477403	523841892049999	991847940844099	805638478894713	249590178870604	-158320484359026	0.0497091992530635	0.999895161828735	Ung	5	114130386	114139323	+	5468	protein_coding	uracil DNA glycosylase [Source:MGI Symbol;Acc:MGI:109352]	-	20	4	5	13	44	11	0.155941836991163	0.0479168987919905	0.0638423985294677	0.139101063566132	0.582083163174047	0.108434035094961
ENSMUSG00000066362	776168162196196	46584423567956	583804263702199	126711110865691	773857340528408	98283114138188	608605553859318	100793319685573	-0.721805990259342	0.0498790485905151	0.999895161828735	Rps13-ps1	8	87047689	87048226	+	538	processed_pseudogene	ribosomal protein S13, pseudogene 1 [Source:MGI Symbol;Acc:MGI:3647042]	-	110	43	51	131	65	109	871709071686291	523532198492935	661843940264521	142463832772275	873960788506757	109205789329196
