# Supplementary material for: Impaired bone healing upon neutrophil-specific adrenoreceptor beta 2 knockout in non-osteoporotic and osteoporotic mice
Source: NPJ Regen Med. 2026 May 28;11:24. doi: 10.1038/s41536-026-00481-y (PMC13219604; doi:10.1038/s41536-026-00481-y)
Supplement: Supplementary file 3 — Supplementary Data 2. [file 41536_2026_481_MOESM3_ESM.xlsx]

## Sheet: Supplementary Data 2
gene_id	S10_4331_pos	S11_4363_pos	S12_4364_pos	S4_4330_pos	S5_4367_pos	S6_4368_pos	KO_NA	WT_NA	log2FoldChange	pvalue	padj	gene_name	gene_chr	gene_start	gene_end	gene_strand	gene_length	gene_biotype	gene_description	tf_family	S10_4331_pos_count	S11_4363_pos_count	S12_4364_pos_count	S4_4330_pos_count	S5_4367_pos_count	S6_4368_pos_count	S10_4331_pos_fpkm	S11_4363_pos_fpkm	S12_4364_pos_fpkm	S4_4330_pos_fpkm	S5_4367_pos_fpkm	S6_4368_pos_fpkm
ENSMUSG00000045730	539733271668725	390531444416632	429310654193439	15591860899404	169989320273809	305246234229274	453191790092932	210384721165708	-221479923790136	343.737	7.4017e+07	Adrb2	18	62177817	62179959	-	2143	protein_coding	adrenergic receptor, beta 2 [Source:MGI Symbol;Acc:MGI:87938]	-	606	531	345	1739	1462	2853	126409263651402	920362235180469	100046289634845	365059360319442	396521705191229	730163966931977
ENSMUSG00000054589	182583037445691	172098602624278	236431954483343	403469660996654	44183270659403	481460937270148	197037864851104	442254434953611	215436830484492	19235.8	2.07102e+08	Gm9949	18	62180126	62184405	+	962	protein_coding	predicted gene 9949 [Source:MGI Symbol;Acc:MGI:3647947]	-	205	234	190	45	38	45	952592674451182	903498062295806	122739003135436	210437686798788	229588583267749	256553673854946
ENSMUSG00000098021	445324481574855	411859903716222	286207102795626	0	0	0	381130496028901	0	764703142674077	685010	4.91677e+09	Gm9522	15	39180511	39181436	+	926	processed_pseudogene	predicted gene 9522 [Source:MGI Symbol;Acc:MGI:3779931]	-	50	56	23	0	0	0	241372320713806	22462778798619	154355074649008	0	0	0
ENSMUSG00000076555	195942771892936	264767080960428	223988167405273	582789510328501	51159576552993	158347152702182	228232673419546	892618934293417	-196376186568499	0.000202805947669699	0.921348935008128	Igkv4-57-1	6	69544359	69544907	-	373	IG_V_gene	immunoglobulin kappa variable 4-57-1 [Source:MGI Symbol;Acc:MGI:2686264]	-	22	36	18	65	44	148	263658815956121	358492528739355	299893971820687	783954039650175	685623363380645	217617431449341
ENSMUSG00000076589	106877875577965	242703157547059	248875741561414	0	0	0	124822869093722	0	604882353376862	0.000213938822971283	0.921348935008128	Igkv8-18	6	70355852	70356445	+	395	IG_V_gene	immunoglobulin kappa variable 8-18 [Source:MGI Symbol;Acc:MGI:1330845]	-	12	33	2	0	0	0	13580401153275	310315368231555	0.314656684920158	0	0	0
ENSMUSG00000095761	0	0	0	627619472661462	232543529786332	267478298483416	0	117831532909398	-609933001916123	0.000299141975522267	0.999892335714613	Ighv1-20	12	114723772	114724205	-	351	IG_V_gene	immunoglobulin heavy variable V1-20 [Source:MGI Symbol;Acc:MGI:3644607]	-	0	0	0	7	2	25	0	0	0	0.897174664705942	0.331180412510983	390637281178313
ENSMUSG00000078202	472043950469347	375086698027273	696852076371959	806939321993309	232543529786332	203283506847396	514660908289527	102410597341787	231938290981958	0.000418352582269199	0.999892335714613	Nrarp	2	25180758	25183339	+	2582	protein_coding	Notch-regulated ankyrin repeat protein [Source:MGI Symbol;Acc:MGI:1914372]	-	53	51	56	9	2	19	0.917588749495909	0.733669353452184	134783227545196	0.156809492409321	0.0450210398107494	0.403587920709244
ENSMUSG00000033107	169223302998445	191956133696311	311094676951768	458162215042868	389510412392106	714702013547687	224091371215508	52079154699422	-122023022117729	0.000729410534968076	0.999892335714613	Rnf125	18	20944625	20983848	+	1334	protein_coding	ring finger protein 125 [Source:MGI Symbol;Acc:MGI:1914914]	-	190	261	250	511	335	668	636687347921846	726726702281409	116463072098447	17232613518561	145958953542368	274638506876512
ENSMUSG00000057193	726769553930164	809451803625132	100433805507109	451527380617589	488341412551297	507459827882736	846853137542127	482442873683874	0.811688417969482	0.00114378236447452	0.999892335714613	Slc44a2	9	21320698	21355028	+	8677	protein_coding	solute carrier family 44, member 2 [Source:MGI Symbol;Acc:MGI:1915932]	-	8160	11006	8071	5036	4200	4743	420386740782491	471136065875588	578045217861176	261097192186594	281333504738787	299794957356085
ENSMUSG00000059751	148560247053372	206297683915	160027101823989	846389688846315	100923891927268	100143874952191	17162834426412	952355785880301	0.850280576166411	0.00119130550331812	0.999892335714613	Rps3a3	13	108670603	108671397	+	795	processed_pseudogene	ribosomal protein S3A3 [Source:MGI Symbol;Acc:MGI:3643406]	-	1668	2805	1286	944	868	936	937901792856057	131054572180811	100525884426977	534184082843353	63459165986727	645727848096596
ENSMUSG00000059810	143483547963418	126132095513093	210051125877833	803352925006672	776695389486348	936174044691955	159888923118115	838740786394992	0.930063496672444	0.00137519954146419	0.999892335714613	Rgs3	4	62559847	62704001	+	10801	protein_coding	regulator of G-protein signaling 3 [Source:MGI Symbol;Acc:MGI:1354734]	-	1611	1715	1688	896	668	875	666745391775514	589775324743392	971208643817075	373190105878239	359463054164545	444308767639624
ENSMUSG00000036918	684018403698978	664491826799297	881517876610529	438437031616364	436135390114265	432137939029806	743342702369601	435570120253479	0.770995919299906	0.00161705785609112	0.999892335714613	Ttc7	17	87282886	87381769	+	6315	protein_coding	tetratricopeptide repeat domain 7 [Source:MGI Symbol;Acc:MGI:1920999]	-	7680	9035	7084	4890	3751	4039	543646145929996	531424095601612	697122757410838	348354625665566	345235520421514	350785226613715
ENSMUSG00000021071	150519674772301	102229511815276	215277516450623	573823517861909	54647729499788	845231423207594	156008901012734	655177412022461	124680216853084	0.00177033495647147	0.999892335714613	Trim9	12	70244533	70347614	-	14203	protein_coding	tripartite motif-containing 9 [Source:MGI Symbol;Acc:MGI:2137354]	-	169	139	173	64	47	79	0.531906216401977	0.36351400990302	0.756955029360663	0.202715036742281	0.192335537041248	0.305061780463098
ENSMUSG00000093861	970807369833185	581016649885384	286207102795626	506578574362466	627867530423096	149787847150713	612677040838065	23971772485183	-196529459144703	0.00202103352982279	0.999892335714613	Igkv1-110	6	68270485	68271267	+	401	IG_V_gene	immunoglobulin kappa variable 1-110 [Source:MGI Symbol;Acc:MGI:4439558]	-	109	79	23	565	54	140	12150959510687	73176083017197	356440895573521	633855338906872	782692461188674	191480458823963
ENSMUSG00000040957	163879409219547	186807884899858	206566865495974	259117182284518	352303447626293	55207520806977	185751386538459	387831945993527	-106246646683376	0.00229840323629963	0.999892335714613	Cables1	18	11839220	11945630	+	3839	protein_coding	CDK5 and Abl enzyme substrate 1 [Source:MGI Symbol;Acc:MGI:1927065]	-	184	254	166	289	303	516	21425361548581	245754820105235	268716317142677	338661484810427	458739651104201	737178034049403
ENSMUSG00000063354	785552385498045	567042831723584	108883136933119	415125451203224	386022259445311	458992760197541	813808862184272	420046823615359	0.95265049911088	0.00238620180605852	0.999892335714613	Slc39a4	15	76612383	76617384	-	3106	protein_coding	solute carrier family 39 (zinc transporter), member 4 [Source:MGI Symbol;Acc:MGI:1919277]	-	882	771	875	463	332	429	126939148899696	922017930282337	175069569744896	670603193291127	621267157609945	75752441935028
ENSMUSG00000028988	265413391018614	291243789056471	384513020712385	192768838031735	149990576712184	160486979090049	31372340026249	167748797944656	0.899491949159109	0.00284128450049293	0.999892335714613	Ctnnbip1	4	149518236	149566437	+	2792	protein_coding	catenin beta interacting protein 1 [Source:MGI Symbol;Acc:MGI:1915756]	-	298	396	309	215	129	150	477121842094079	526824801367325	687776176180693	346424918502016	268544374965702	29465691767963
ENSMUSG00000074151	107768524541115	838429089708023	236431954483343	123730696038974	184872106180134	33595274289517	717515429867506	214851848371426	-157312146409157	0.00286105816879195	0.999892335714613	Nlrc5	8	94434356	94527272	+	8493	protein_coding	NLR family, CARD domain containing 5 [Source:MGI Symbol;Acc:MGI:3612191]	-	121	114	19	138	159	314	0.636872790455649	0.498574620506261	0.139026163918862	0.730977551412532	108812243269901	202772623609027
ENSMUSG00000033581	102424630762217	115467865863298	163013610722726	421401645929839	44183270659403	791735763510911	126968702449414	551656705344927	120045631997547	0.00298231473072921	0.999892335714613	Igf2bp2	16	22059009	22163299	-	7402	protein_coding	insulin-like growth factor 2 mRNA binding protein 2 [Source:MGI Symbol;Acc:MGI:1890358]	-	115	157	131	47	38	74	0.694507928473743	0.787838158437109	109983181310413	0.285650411928319	0.298384513784888	0.548306551814402
ENSMUSG00000076655	534389377889827	0	248875741561414	107591909599108	232543529786332	716841839935554	261088373150414	282562700837765	-346028143344885	0.00347338039749918	0.999892335714613	Ighv4-1	12	113948282	113948796	-	414	IG_V_gene	immunoglobulin heavy variable 4-1 [Source:MGI Symbol;Acc:MGI:4439536]	-	6	0	2	12	2	67	0.647857301394159	0	0.300215919187107	130396814621857	0.280783393215833	887595839755594
ENSMUSG00000071562	344681148738938	461871463453192	705562727326609	195458635771713	28021495339253	278177430422752	504038446506246	251283673195665	100357533769278	0.0038268792731036	0.999892335714613	Stfa1	16	36276951	36285373	+	710	protein_coding	stefin A1 [Source:MGI Symbol;Acc:MGI:106198]	-	387	628	567	218	241	260	243658218579271	328539608380365	496282284775656	138128794756478	197287903343074	20084258186103
ENSMUSG00000020044	178129792629942	22063923413369	248875741561414	493129585662578	139526117871799	556354860845505	750270967331509	396336854793294	-239163596372341	0.00386242299018309	0.999892335714613	Timp3	10	86300372	86349506	+	8144	protein_coding	tissue inhibitor of metalloproteinase 3 [Source:MGI Symbol;Acc:MGI:98754]	-	20	3	2	55	12	52	0.109779356081034	0.0136826409237659	0.0152614674046491	0.303816252142651	0.0856416931174029	0.350192124561227
ENSMUSG00000010307	478278493211395	642795635442818	78146982850284	319189331810687	25230972981817	427965277573465	634181319052351	333154779734107	0.927608457693057	0.00417444274767192	0.999892335714613	Tmem86a	7	47050601	47054777	+	1887	protein_coding	transmembrane protein 86A [Source:MGI Symbol;Acc:MGI:1915143]	-	537	874	628	356	217	400	12721280651064	172038628855454	206819653580536	848719489764523	66838946687133	116259616910303
ENSMUSG00000026358	367838021780831	246380478115954	313583434367382	370295488870263	555779036189333	118118416610276	309267311421389	702419563720787	-118358631008978	0.00464617201701978	0.999892335714613	Rgs1	1	144242296	144249242	-	6947	protein_coding	regulator of G-protein signaling 1 [Source:MGI Symbol;Acc:MGI:1354694]	-	413	335	252	413	478	1104	265754851271475	179115821092342	225427712803746	267447677146903	3999192979003	871590666507679
ENSMUSG00000071561	173676547814194	260354296277755	363358582679664	102212314119152	125573506084619	160486979090049	265796475590538	129424266431274	103697474478335	0.00486347940684628	0.999892335714613	BC100530	16	36359382	36367748	-	790	protein_coding	cDNA sequence BC100530 [Source:MGI Symbol;Acc:MGI:3696883]	-	195	354	292	114	108	150	11034075937036	166441879324198	229699379991715	649178065706032	794581460599134	104136976476143
ENSMUSG00000000594	381643080709651	330370479909512	448100772681326	226929269329452	187197541477997	270902020704003	38670477776683	228342943837151	0.759781402577316	0.00496282297354366	0.999892335714613	Gm2a	11	55098115	55113029	+	4127	protein_coding	GM2 ganglioside activator protein [Source:MGI Symbol;Acc:MGI:95762]	-	4285	4492	3601	2531	1610	2532	464135519788476	404288807974079	542241453049441	275894951644616	226742625289655	336488347154025
ENSMUSG00000076525	142503834103954	0	335982251107909	0	116271764893166	106991319393366	159495361737288	0.744210280955107	447024713618295	0.00513792756337164	0.999892335714613	Igkv1-99	6	68541644	68542422	+	376	IG_V_gene	immunoglobulin kappa variable 1-99 [Source:MGI Symbol;Acc:MGI:4439724]	-	16	0	27	0	1	1	190221931047647	0	446251801153389	0	0.15458021913744	0.145865623078285
ENSMUSG00000079597	24546285424406	237996187218874	343697399096313	121220218148328	136386780219684	203497489486183	275718813519749	153701495951398	0.84290774607715	0.0060986159204584	0.999892335714613	Gm5483	16	36184212	36188111	+	1862	protein_coding	predicted gene 5483 [Source:MGI Symbol;Acc:MGI:3645124]	-	2756	3236	2762	1352	1173	1902	661649494427061	645528284967188	921824104943725	326650323373895	366150894146776	560236799547163
ENSMUSG00000018378	142503834103954	441278468267381	622189353903535	394503668530062	255797882764965	235380902665406	829502054403484	295227484653478	-18352062939452	0.00610869878164805	0.999892335714613	Cuedc1	11	88098058	88194140	+	5779	protein_coding	CUE domain containing 1 [Source:MGI Symbol;Acc:MGI:2144281]	-	16	6	5	44	22	22	0.123764398812797	0.0385642594508217	0.0537676892816501	0.342520097933863	0.221264504707545	0.208790523291845
ENSMUSG00000087203	890648963149711	956103347912658	111994083702636	251047789064585	244170706275648	417266145634129	988897716029577	304161546991454	-162841457549701	0.00613932243781765	0.999892335714613	Gm13986	2	117857291	118111202	-	5352	processed_transcript	predicted gene 13986 [Source:MGI Symbol;Acc:MGI:3651937]	-	10	13	9	28	21	39	0.0835242036550765	0.0902222570927343	0.104503411331387	0.235357479306267	0.228057812090663	0.39965872511584
ENSMUSG00000097536	356259585259884	544243444196436	671964502215818	959361193925378	122085353137824	103781579811565	524155843890713	107267684113976	-103928826498981	0.00673799694382051	0.999892335714613	2610037D02Rik	15	96134819	96284495	-	5020	lincRNA	RIKEN cDNA 2610037D02 gene [Source:MGI Symbol;Acc:MGI:1917290]	-	40	74	54	107	105	97	0.356192460527466	0.547538223675502	0.668488753919021	0.958884145770094	121570259990959	105976314838869
ENSMUSG00000095127	507669908995335	588371291023174	447976334810545	968327186391971	372069647658131	255709253350145	338161124302733	129916312251719	-195113618519856	0.00675982700786207	0.999892335714613	Ighv1-82	12	115952538	115953005	-	386	IG_V_gene	immunoglobulin heavy variable 1-82 [Source:MGI Symbol;Acc:MGI:4439671]	-	57	8	36	108	32	239	660109524969748	0.76981988036718	579587831549825	125870085824104	481841760793181	339587263013135
ENSMUSG00000110631	730332149782763	845783730845813	408156216160719	16318106289198	102784240165559	113303807237575	661424032263098	126423036765038	-0.93341779289612	0.00700966461260941	0.999892335714613	Gm42047	8	121833247	121841178	+	5647	lincRNA	predicted gene, 42047 [Source:MGI Symbol;Acc:MGI:5624932]	-	820	1150	328	1820	884	1059	649119286574845	756426077773578	36096086504565	144990543476296	909863494913739	102853474871266
ENSMUSG00000059657	357150234223034	359568405226537	52624775553161	15000105396609	197545728553489	313270583183776	414322131660394	220272455234452	0.911420635969984	0.00720588458543321	0.999892335714613	Stfa2l1	16	36156811	36161953	+	419	protein_coding	stefin A2 like 1 [Source:MGI Symbol;Acc:MGI:3524944]	-	4010	4889	4229	1673	1699	2928	427817748741646	433403540129608	627231303828523	179625502261377	23567912627746	383263839342077
ENSMUSG00000031647	12469085484096	117674258204635	871065095464949	466231608262801	372069647658131	181885242968723	109823874197363	340062166296551	-162205928393434	0.00721251465683642	0.999892335714613	Mfap3l	8	60632827	60676729	+	6837	protein_coding	microfibrillar-associated protein 3-like [Source:MGI Symbol;Acc:MGI:1918556]	-	14	16	7	52	32	17	0.0915357836985165	0.086924228118102	0.063626278616662	0.342155748766436	0.272035863194629	0.136371663407401
ENSMUSG00000002603	46242494166733	510632734196737	530603081008935	291753394862914	29893470754033	368157130032573	501220252291001	319615077478606	0.649100818424781	0.00740849036588367	0.999892335714613	Tgfb1	7	25687002	25705077	+	5042	protein_coding	transforming growth factor, beta 1 [Source:MGI Symbol;Acc:MGI:98725]	-	5192	6943	4264	3254	2571	3441	460320473046122	511482482086544	525555296784335	290335930184323	296374612295293	374302413702211
ENSMUSG00000033644	109549822467414	882556936534761	118215977241672	213390620704897	131387094329277	277107517228819	105340497787521	207295077420998	-0.980739833484454	0.00741944753462581	0.999892335714613	Piwil2	14	70372477	70429383	-	5287	protein_coding	piwi-like RNA-mediated gene silencing 2 [Source:MGI Symbol;Acc:MGI:1930036]	-	123	120	95	238	113	259	103997823282244	0.843059789545295	111665331015972	202513380907901	124225540962957	268677469980248
ENSMUSG00000061751	195942771892936	154447463893583	136881657858778	591755502795093	383696824147447	310274826240762	162423964548432	428575717727768	-13985048231605	0.00742508647943957	0.999892335714613	Kalrn	16	33969073	34573532	-	24050	protein_coding	kalirin, RhoGEF kinase [Source:MGI Symbol;Acc:MGI:2685385]	-	22	21	11	66	33	29	0.0408917830983922	0.0324332637747212	0.0284237691471536	0.123456776255289	0.0797518236614285	0.0661338359270528
ENSMUSG00000063889	36872867074398	304482143104493	312339055659575	470714604496097	427880094806851	11822540792967	328516623169349	693616259533215	-107797926985663	0.00770257840452579	0.999892335714613	Crem	18	3266048	3337748	-	5895	protein_coding	cAMP responsive element modulator [Source:MGI Symbol;Acc:MGI:88495]	TF_bZIP	414	414	251	525	368	1105	313938790019093	260857286179383	264602519307965	400646701414486	362832158805925	102806190121401
ENSMUSG00000002083	521920292405731	479522602183887	696852076371959	321879129550664	230218094488468	394797968561522	566098323653859	315631730866885	0.840955780118525	0.00773848763393427	0.999892335714613	Bbc3	7	16308393	16318205	+	2124	protein_coding	BCL2 binding component 3 [Source:MGI Symbol;Acc:MGI:2181667]	-	586	652	560	359	198	369	123330800963142	114019602714083	163846654200421	760371820856411	541816768095298	952823917531713
ENSMUSG00000054905	267194688944913	379499482709947	373313612342121	923497224059009	129061659031414	261058819319814	340002594665661	160823400252376	108125412395859	0.0079416519572215	0.999892335714613	Stfa3	16	36450537	36455392	-	412	protein_coding	stefin A3 [Source:MGI Symbol;Acc:MGI:106196]	-	300	516	300	103	111	244	325501119875221	465199164114119	452509917027169	112467252611352	156591262765053	324813003002286
ENSMUSG00000068566	680901132327954	669713622007128	105038006725995	518055044719704	461250091331189	457494881726034	800331607198343	478933339258976	0.740595675062169	0.00799335396335828	0.999892335714613	Myadm	7	3289080	3300442	+	4480	protein_coding	myeloid-associated differentiation marker [Source:MGI Symbol;Acc:MGI:1355332]	-	7645	9106	8441	5778	3967	4276	762830280740905	754981086668719	117090038568903	580210522846779	514666558534938	523480464308734
ENSMUSG00000097879	0	147092822755794	0	896599246659232	127898941382482	534956596966831	0.490309409185978	903515085816963	-397565479748665	0.00812963689545645	0.999892335714613	Gm26869	2	178023808	178028736	-	3523	lincRNA	predicted gene, 26869 [Source:MGI Symbol;Acc:MGI:5477363]	-	0	2	0	10	11	5	0	0.0210864656416216	0	0.127694865298157	0.181477089512476	0.0778391630392211
ENSMUSG00000089790	0	0	0	806939321993309	116271764893166	748939235753564	0	557383440880013	-502704647380839	0.00878721311776755	0.999892335714613	Gm16588	1	164166579	164166933	+	355	processed_pseudogene	predicted gene 16588 [Source:MGI Symbol;Acc:MGI:4415008]	-	0	0	0	9	1	7	0	0	0	11405129842278	0.163724401114584	108146005617478
ENSMUSG00000058396	881742473518214	163273033258931	258830771223871	466231608262801	395324000636764	116620538138769	170092683944874	675920330095752	132905182677545	0.00919819327241406	0.999892335714613	Gpr182	10	127747276	127751732	-	3954	protein_coding	G protein-coupled receptor 182 [Source:MGI Symbol;Acc:MGI:109545]	-	99	222	208	52	34	109	111924967775	208546425102505	32691190228933	0.591633498815408	0.499785918425147	151192632681852
ENSMUSG00000040540	187036282261439	731051329096294	894708290913283	226839609404786	230218094488468	310274826240762	604265300757006	255777510044672	123973752485	0.00921861448153849	0.999892335714613	Gm9770	10	130412499	130413309	+	811	processed_pseudogene	predicted gene 9770 [Source:MGI Symbol;Acc:MGI:3708545]	-	210	994	719	253	198	290	115751569632569	455252113099262	550949887797469	140341380570516	141901210287844	196118218747919
ENSMUSG00000026821	206630559450733	225787482930143	354647931725015	789007337060124	120922635488893	186164895744457	262355324701964	128662754979787	102753301458741	0.00950020819801971	0.999892335714613	Ralgds	2	28513125	28553081	+	6159	protein_coding	ral guanine nucleotide dissociation stimulator [Source:MGI Symbol;Acc:MGI:107485]	-	232	307	285	88	104	174	168386096455881	185146118410602	287566782796613	0.642774361409254	0.981442586320905	154945811402398
ENSMUSG00000076672	114003067283163	875202295396971	759071011762313	113868104325722	265099623956418	185094982550524	924767993330305	188020903610888	-101878393363499	0.00954920753384185	0.999892335714613	Ighv3-6	12	114288152	114288582	-	350	IG_V_gene	immunoglobulin heavy variable 3-6 [Source:MGI Symbol;Acc:MGI:4439856]	-	128	119	61	127	228	173	163482162454663	126288951374236	108309326045017	163238183790191	378624372177556	271093344285608
ENSMUSG00000020605	505888611069036	61264160677788	914618350238197	27973896495768	406951177126081	437594496318868	677716189361704	37476154613421	0.854294928597299	0.00998774819300719	0.999892335714613	Hs1bp3	12	8313432	8343824	+	3004	protein_coding	HCLS1 binding protein 3 [Source:MGI Symbol;Acc:MGI:1913224]	-	568	833	735	312	350	409	845233800141141	102998645428388	152051767725441	467240783152355	677188975981595	746730991327264
ENSMUSG00000106832	0.890648963149711	22063923413369	373313612342121	134489886998885	162780470850432	85593055514693	227672580930261	127621137788003	-253807865092229	0.0100391374456633	0.999892335714613	Gm42632	5	67427993	67430403	+	2411	TEC	predicted gene 42632 [Source:MGI Symbol;Acc:MGI:5662769]	-	1	3	3	15	14	8	0.018540918206635	0.0462179293584195	0.0773264561655718	0.279885323794323	0.33749907654064	0.181984153554327
ENSMUSG00000051278	117565663135762	116203329977077	734183437606171	22235661317149	173244929690817	166906458253651	102395778957819	187502667038653	-0.867410767851594	0.0102836142134085	0.999892335714613	Zgrf1	3	127553489	127618023	+	10553	protein_coding	zinc finger, GRF-type containing 1 [Source:MGI Symbol;Acc:MGI:1918893]	-	132	158	59	248	149	156	0.559147569515588	0.55611881531121	0.347440255949222	105721135781732	0.820638889126877	0.810754665714005
ENSMUSG00000037185	631470114873145	767824534785242	973104149505129	398090065516699	390673130041037	586312430275647	790799599721172	458358541944461	0.786200073551656	0.0103055776618207	0.999892335714613	Krt80	15	101347444	101370162	-	6393	protein_coding	keratin 80 [Source:MGI Symbol;Acc:MGI:1921377]	-	709	1044	782	444	336	548	495758283145685	60657182596177	76016192245415	312438355447773	305475466368647	470128576631229
ENSMUSG00000076570	0	0	373313612342121	107591909599108	313933765211548	106991319393366	124437870780707	144074935583331	-37277827718085	0.0104382089072476	0.999892335714613	Igkv12-38	6	69943186	69943648	-	347	IG_V_gene	immunoglobulin kappa chain variable 12-38 [Source:MGI Symbol;Acc:MGI:4439614]	-	0	0	3	12	27	1	0	0	0.537274022522172	155574297560372	452247373107577	0.158056121836989
ENSMUSG00000020865	667986722362283	89726621881034	121949113365093	430367638396431	430205530104714	513558333088158	928248024941184	458043833863101	101395345122303	0.0106187106484022	0.999892335714613	Abcc3	11	94343295	94392997	-	5698	protein_coding	ATP-binding cassette, sub-family C (CFTR/MRP), member 3 [Source:MGI Symbol;Acc:MGI:1923658]	-	75	122	98	48	37	48	0.58839268773513	0.795286894661532	106882768280619	0.378970033369245	0.37741663893297	0.462018737331851
ENSMUSG00000019464	641267253467792	12797075579754	248875741561414	73521138226057	418578353615397	674045312178208	146991074235245	609278349351392	126272072809023	0.0108870852689896	0.999892335714613	Ptger1	8	83666678	83672753	+	5459	protein_coding	prostaglandin E receptor 1 (subtype EP1) [Source:MGI Symbol;Acc:MGI:97793]	-	72	174	200	82	36	63	0.589586934113607	118392064583672	227677945674047	0.67575121554357	0.383293248991461	0.63294832010962
ENSMUSG00000040907	822870577054018	821954693559374	131294397460724	527200357035629	524850746727751	700793142026549	985923081740211	58428141526331	0.754711028550561	0.0111166787270072	0.999892335714613	Atp1a3	7	24978167	25005958	-	5958	protein_coding	ATPase, Na+/K+ transporting, alpha 3 polypeptide [Source:MGI Symbol;Acc:MGI:88107]	-	9239	11176	10551	5880	4514	6550	693191001884967	696742551072439	110051809300442	443979486643001	440354885958523	602950413758309
ENSMUSG00000076731	115784365209462	404505262578432	398201186498262	430367638396431	151153294361116	652647048299534	306163604762052	864849210102374	-149766162008252	0.0113097740165576	0.999892335714613	Ighv8-12	12	115647945	115648387	-	358	IG_V_gene	immunoglobulin heavy variable V8-12 [Source:MGI Symbol;Acc:MGI:3642873]	-	13	55	32	48	130	61	162326256801833	570645113833633	555483309691452	603176326854179	211058131604415	934517857799873
ENSMUSG00000094088	436417991943358	224316554702585	573658584299059	129110291518929	219753635648084	254639340156212	411464376981668	201167755774408	103169193248319	0.0113978458355895	0.999892335714613	Ighv1-64	12	115507545	115508031	-	405	IG_V_gene	immunoglobulin heavy variable 1-64 [Source:MGI Symbol;Acc:MGI:4439789]	-	490	305	461	144	189	238	54084087308979	279724983072926	707375420253533	159953425936145	271236757846495	32230179945752
ENSMUSG00000030303	112221769356864	104435904156613	808846160074596	177526650838528	223241788594879	139088715211376	991807631736455	179952384881594	-0.854536541074606	0.0114163877531397	0.999892335714613	Far2	6	148047259	148182758	+	7313	protein_coding	fatty acyl CoA reductase 2 [Source:MGI Symbol;Acc:MGI:2687035]	-	126	142	65	198	192	130	0.770199832944184	0.721239014130417	0.552359523131756	121802357538891	152597500067962	0.974963989616652
ENSMUSG00000095642	258288199313416	110319617066845	647076928059677	107591909599108	232543529786332	117690451332703	338561581479979	828455713034813	200238376561087	0.0115558731695275	0.999892335714613	Ighv14-3	12	114059845	114060321	-	399	IG_V_gene	immunoglobulin heavy variable V14-3 [Source:MGI Symbol;Acc:MGI:4439764]	-	29	15	52	12	2	11	324902872202935	139638380555325	809905803040106	135298950509897	0.291339159878082	151203061917741
ENSMUSG00000054169	641267253467792	821513415091107	127424379679444	416022050449884	602287742146599	512488419894225	912341488451113	510266070830236	0.837861000715975	0.0116750185505488	0.999892335714613	Ceacam10	7	24777206	24784657	+	1496	protein_coding	carcinoembryonic antigen-related cell adhesion molecule 10 [Source:MGI Symbol;Acc:MGI:1347248]	-	720	1117	1024	464	518	479	215144055703622	277337131733685	425375454266396	139531564737079	201251872466316	175608169644996
ENSMUSG00000003228	131459786960897	128706219911319	102287929781741	914531231592417	591823283306214	707212621190151	120817978884653	737855712029594	0.711195972003224	0.011802844077417	0.999892335714613	Grk5	19	60889749	61092553	+	3165	protein_coding	G protein-coupled receptor kinase 5 [Source:MGI Symbol;Acc:MGI:109161]	-	1476	1750	822	1020	509	661	208468812016388	205376512317548	161399492933217	144981482039279	93472924674249	114542996832179
ENSMUSG00000091144	195942771892936	161802105031373	995502966245656	573823517861909	313933765211548	310274826240762	152431724516292	399344036438073	-137882230279614	0.012699632482893	0.999892335714613	Phf11c	14	59380833	59395381	-	3459	protein_coding	PHD finger protein 11C [Source:MGI Symbol;Acc:MGI:3648476]	-	22	22	8	64	27	29	0.284315519952684	0.236242787802764	0.14372869678342	0.832368218227989	0.453685569437205	0.45982039723782
ENSMUSG00000044328	412370469938316	322133281835188	42060000323879	2331158041314	243007988626717	247149947798676	385034585004098	241091246852264	0.67426201335543	0.0131413481448485	0.999892335714613	Trp53i13	11	77508099	77515980	-	2157	protein_coding	transformation related protein 53 inducible protein 13 [Source:MGI Symbol;Acc:MGI:1915125]	-	463	438	338	260	209	231	959531627614241	754241466932768	973801900873674	542262135910089	563167915655845	58735765220619
ENSMUSG00000058626	0	265502545074207	201589350664745	0	0	0	155697298579651	0	967258861119619	0.0133045761388871	0.999892335714613	Capn11	17	45630204	45659325	-	2708	protein_coding	calpain 11 [Source:MGI Symbol;Acc:MGI:1352490]	-	0	361	162	0	0	0	0	495159347533443	371766640842705	0	0	0
ENSMUSG00000096768	151410323735451	720754831503388	871065095464949	448299623329616	127898941382482	534956596966831	319757221595111	754081878040424	211337349067262	0.0134175161427047	0.999892335714613	Gm47283	Y	90784738	90816464	+	1124	protein_coding	predicted gene, 47283 [Source:MGI Symbol;Acc:MGI:6096131]	-	17	98	7	5	11	5	0.676100190867747	323851717465855	0.387022123578397	0.200119666568242	0.568811197822466	0.243974529703893
ENSMUSG00000092035	249381709681919	419214544854012	447976334810545	681415427461016	44183270659403	16369671867185	372190863115492	920071773591184	-130882982923733	0.0137484457875482	0.999892335714613	Peg10	6	4747306	4760517	+	6667	protein_coding	paternally expressed 10 [Source:MGI Symbol;Acc:MGI:2157785]	-	28	57	36	76	38	153	0.187739658961079	0.31756369071244	0.335564576238537	0.512825030656233	0.331279761667278	125864070263201
ENSMUSG00000023961	765958108308751	831074448570233	622189353903535	176630051591869	163943188499364	877328819025604	739740636927507	142768707331264	-0.945066152892294	0.0137691081168063	0.999892335714613	Enpp4	17	44096308	44105809	-	4560	protein_coding	ectonucleotide pyrophosphatase/phosphodiesterase 4 [Source:MGI Symbol;Acc:MGI:2682634]	-	86	113	50	197	141	82	0.84306693563003	0.920449658493851	0.681411132365474	194351304951196	179719844249792	0.986256335690721
ENSMUSG00000093044	0	0.735464113778968	0	717279397327386	581358824465829	534956596966831	0.245154704592989	611198272920016	-419313814574667	0.0141531586032003	0.999892335714613	Snord8	14	52209785	52209894	-	110	snoRNA	small nucleolar RNA, C/D box 8 [Source:MGI Symbol;Acc:MGI:3819556]	-	0	1	0	8	5	5	0	0.337670992979241	0	327177462142115	264191647253079	249297610351978
ENSMUSG00000024399	173587482917879	149961132799531	214406451355158	11942701965501	1020866095762	122505060705404	179318355690856	114672896645538	0.644342115584538	0.0142882995642998	0.999892335714613	Ltb	17	35194439	35196320	+	1516	protein_coding	lymphotoxin B [Source:MGI Symbol;Acc:MGI:104796]	-	1949	2039	1723	1332	878	1145	574699853224194	499579333874102	706301516841642	395267494665755	33661780068209	414235277359257
ENSMUSG00000105736	0.890648963149711	0	0	717279397327386	465087059572664	641947916360198	0.29688298771657	608104791086749	-418700208195966	0.0144113729648948	0.999892335714613	Gm42456	5	137274093	137288662	-	387	lincRNA	predicted gene 42456 [Source:MGI Symbol;Acc:MGI:5662593]	-	1	0	0	8	4	6	0.115509441333842	0	0	0.929961778698518	0.600745864554805	0.85031743065791
ENSMUSG00000101609	0	22063923413369	124437870780707	986259171325155	697630589358995	117690451332703	115025701638132	95359809133706	-301422629030227	0.0144296193496039	0.999892335714613	Kcnq1ot1	7	143203458	143296549	-	93092	antisense	KCNQ1 overlapping transcript 1 [Source:MGI Symbol;Acc:MGI:1926855]	-	0	3	1	11	6	11	0	0.0011970032621831	0.000667562145745405	0.0053157726924972	0.00374611109841946	0.00648068810479727
ENSMUSG00000005611	187036282261439	441278468267381	497751483122828	573823517861909	104644588403849	374469617876782	936464258001534	350979241380847	-190448170360729	0.0146648741880392	0.999892335714613	Mrvi1	7	110868266	110982461	-	6827	protein_coding	MRV integration site 1 [Source:MGI Symbol;Acc:MGI:1338023]	-	21	6	4	64	9	35	0.137504794158508	0.0326443321175185	0.0364111294985975	0.421731604929048	0.0766221563733846	0.281176446420131
ENSMUSG00000056413	118367247202597	13672277875151	148827693453726	959361193925378	925523248549601	629108958032994	134639239802611	837997800169324	0.683703463296061	0.0147224093803362	0.999892335714613	Adap1	5	139271876	139325622	-	3292	protein_coding	ArfGAP with dual PH domains 1 [Source:MGI Symbol;Acc:MGI:2442201]	-	1329	1859	1196	1070	796	588	180465256364355	209751948220914	225774773830469	146221093917554	140538399960386	97962147251312
ENSMUSG00000094083	356259585259884	588371291023174	136881657858778	896599246659232	639494706912412	192584374908059	771149151623612	307246335495465	-202215161777851	0.0147237150819846	0.999892335714613	Gm1604a	17	7025568	7087597	+	756	protein_coding	predicted gene 1604A [Source:MGI Symbol;Acc:MGI:3807545]	-	4	8	11	10	55	18	0.23651933225501	0.393056182303878	0.904221756599264	0.595064828631492	422846419545272	130584462565322
ENSMUSG00000032854	623454274204798	882556936534761	497751483122828	215183819198216	337188118190181	12838958327204	667920897954129	226920506886812	-173742280708372	0.0147346247777819	0.999892335714613	Ugt8a	3	125865271	125938619	-	4536	protein_coding	UDP galactosyltransferase 8A [Source:MGI Symbol;Acc:MGI:109522]	-	7	12	4	24	29	12	0.0689848052410447	0.0982640455759695	0.0548013185817736	0.238025931452597	0.371592308085239	0.145093847294802
ENSMUSG00000018986	667986722362283	111055081180624	734183437606171	164974261385299	212777329754494	1080612325873	837573657258232	161937607909031	-0.945561016436177	0.0148709295548842	0.999892335714613	Slfn3	11	83191330	83215154	+	3411	protein_coding	schlafen 3 [Source:MGI Symbol;Acc:MGI:1329005]	-	75	151	59	184	183	101	0.982896961218051	164430231409709	10749155734483	242673403465128	311825145658428	16239791562653
ENSMUSG00000050350	605641294941803	419214544854012	36086982526405	206217826731623	116271764893166	256779166544079	461908555019955	193089586056289	125625131185188	0.0152131940385083	0.999892335714613	Gpr18	14	121911253	121915781	-	1498	protein_coding	G protein-coupled receptor 18 [Source:MGI Symbol;Acc:MGI:107859]	-	68	57	29	23	10	24	202920324308504	141334921627493	12030681995195	0.69072010949562	0.387998413856325	0.878699187355437
ENSMUSG00000040152	612125219393533	812548107544141	655190277234579	7114784002015	928976519966928	283008088493363	693287868057418	149017860170069	-110395695311367	0.0153420601174756	0.999892335714613	Thbs1	2	118111876	118127133	+	6073	protein_coding	thrombospondin 1 [Source:MGI Symbol;Acc:MGI:98737]	-	68728	110481	52652	79353	79897	264515	505893236638403	675726195831935	53878519602292	58782242031738	764661025675521	238884416737951
ENSMUSG00000031490	182404907653061	157609959582833	217641835995457	126061854080288	114643960184662	124109930496305	185885567743783	121605248253752	0.611634139150661	0.0154193000321873	0.999892335714613	Eif4ebp1	8	27260329	27276674	+	2196	protein_coding	eukaryotic translation initiation factor 4E binding protein 1 [Source:MGI Symbol;Acc:MGI:103267]	-	2048	2143	1749	1406	986	1160	416894403345225	362473511725849	494950236931958	288030887379893	260967450465109	28971197705749
ENSMUSG00000076674	160316813366948	102964975929055	161769232014919	806939321993309	255797882764965	962921874540297	622634113871151	144261334139442	212013987300943	0.015572806475827	0.999892335714613	Ighv3-8	12	114322327	114322801	-	394	IG_V_gene	immunoglobulin heavy variable V3-8 [Source:MGI Symbol;Acc:MGI:3645298]	-	180	14	13	9	22	9	2042230376476	131983078474119	205045948866118	102761956700728	324539993072311	125281540227644
ENSMUSG00000042190	204849261524434	353022774613904	622189353903535	448299623329616	104644588403849	224681770726069	393353796680624	12471877382096	165894507099253	0.0155741246209063	0.999892335714613	Cmklr1	5	113612354	113650426	-	3408	protein_coding	chemokine-like receptor 1 [Source:MGI Symbol;Acc:MGI:109603]	-	23	48	50	5	9	21	0.301687070807667	0.523152242643894	0.911747289784789	0.0660019088094789	0.153491626044923	0.337956267554618
ENSMUSG00000025436	27610117857641	492760956231908	721739650528101	224149811664808	127898941382482	246080034604742	496867261778806	199376262550678	130381438427027	0.0162792818944708	0.999892335714613	Atp23	10	126868427	126901355	-	4211	protein_coding	ATP23 metallopeptidase and ATP synthase assembly factor homolog [Source:MGI Symbol;Acc:MGI:1916984]	-	31	67	58	25	11	23	0.329082585533627	0.590984378593446	0.855946883343721	0.267079678488131	0.151827068713477	0.299559702773928
ENSMUSG00000032135	6163290824996	508941166735046	756582254346699	277945766464362	320910071105138	49643972198522	627284167860448	365098519851573	0.780316417746885	0.0163557366441752	0.999892335714613	Mcam	9	44134469	44142727	+	3350	protein_coding	melanoma cell adhesion molecule [Source:MGI Symbol;Acc:MGI:1933966]	-	692	692	608	310	276	464	923399714237859	767269133897904	112787984254366	416296696233064	478857218543492	759650748200893
ENSMUSG00000029299	329540116365393	389795980302853	671964502215818	143455879465477	465087059572664	288876562362089	463766866294688	159613715928277	152741655417348	0.0164127506495833	0.999892335714613	Abcg3	5	104935057	104982718	-	3550	protein_coding	ATP binding cassette subfamily G member 3 [Source:MGI Symbol;Acc:MGI:1351624]	-	37	53	54	16	4	27	0.465909771960363	0.554541377202527	0.945299590048869	0.202757863862719	0.0654897604458337	0.417134593095986
ENSMUSG00000111118	0.890648963149711	0	0	806939321993309	104644588403849	106991319393366	0.29688298771657	653458841808389	-428655489333364	0.0164245370167776	0.999892335714613	Gm6545	19	12528755	12530540	-	1786	processed_pseudogene	predicted gene 6545 [Source:MGI Symbol;Acc:MGI:3643874]	-	1	0	0	9	9	1	0.0250292014536377	0	0	0.226697709630945	0.292888836260413	0.0307085522270074
ENSMUSG00000042121	405245278233118	356700095182799	446731956102738	207114425978283	188360259126929	320973958180099	402892443172885	238816214428437	0.753640634880645	0.0164383596416055	0.999892335714613	Ssh1	5	113937094	113993894	-	8892	protein_coding	slingshot protein phosphatase 1 [Source:MGI Symbol;Acc:MGI:2686240]	-	455	485	359	231	162	300	228739091062411	202595000848431	250899073353031	116868805007748	10589057926338	185038712137096
ENSMUSG00000018507	270311960315937	306614989034452	455069293445046	150628673438751	172431027336565	271329985981577	343998747598478	198129895585631	0.79581560654505	0.0166807914602144	0.999892335714613	Trpv2	11	62574486	62600515	+	4485	protein_coding	transient receptor potential cation channel, subfamily V, member 2 [Source:MGI Symbol;Acc:MGI:1341836]	-	3035	4169	3657	1680	1483	2536	302499524574042	345267649209253	506718284523347	168512806588247	19218543329496	310118445412655
ENSMUSG00000022902	193270825003487	197104382492763	293673375042469	636585465128055	161617753201501	12838958327204	228016194179573	117888627662115	0.953409974670844	0.0171167892812603	0.999892335714613	Stfa2	16	36403992	36408457	-	471	protein_coding	stefin A2 [Source:MGI Symbol;Acc:MGI:106197]	-	217	268	236	71	139	120	205952598169315	211349063121614	311383186499545	678146491329596	171528249957519	139733692426586
ENSMUSG00000100658	659080232730786	713400190365599	136881657858778	376571683596878	348815294679498	577753124724178	913765667228054	434380034333518	106527056298664	0.0173584458680061	0.999892335714613	F730311O21Rik	1	132342023	132349626	+	5447	lincRNA	RIKEN cDNA F730311O21 gene [Source:MGI Symbol;Acc:MGI:3643355]	-	74	97	110	42	30	54	0.607299317223898	0.661455754560032	125498742057838	0.346878987308742	0.320114718536869	0.543722344589958
ENSMUSG00000070327	990401647022479	133854468707772	144472367976401	208638644697603	178244615581223	19547314053168	12578900046214	194118800270169	-0.626357458371244	0.017708247832737	0.999892335714613	Rnf213	11	119393100	119487418	+	16888	protein_coding	ring finger protein 213 [Source:MGI Symbol;Acc:MGI:1289196]	-	1112	1820	1161	2327	1533	1827	294343883357242	400294485992681	427226380924206	619875170124624	527601107014291	593336579256715
ENSMUSG00000020709	382979054154376	566307367609805	485307696044757	26897977399777	232543529786332	139088715211376	478198039269646	213537339665159	116008661002464	0.0179719344285689	0.999892335714613	Adap2	11	80154105	80178958	+	1785	protein_coding	ArfGAP with dual PH domains 2 [Source:MGI Symbol;Acc:MGI:2663075]	-	43	77	39	30	20	13	107685860685516	160228196668581	135778325803783	0.756082370496485	0.651228710315713	0.399434826670396
ENSMUSG00000055884	129144099656708	140473645731783	70929586345003	29139475516425	216265482701289	144438281181044	113515777244498	217366173015528	-0.932212180126658	0.0180016893490036	0.999892335714613	Fancm	12	65075603	65132058	+	10440	protein_coding	Fanconi anemia, complementation group M [Source:MGI Symbol;Acc:MGI:2442306]	-	145	191	57	325	186	135	0.620863247169402	0.679546701388299	0.339295750046808	140045429496894	103550978980805	0.709208719104765
ENSMUSG00000036172	12469085484096	809010525156864	746627224684242	528993555528947	244170706275648	117690451332703	934182099416901	296951571045766	-167021795891665	0.0180962300654196	0.999892335714613	Cd200r3	16	44943678	44981380	+	5984	protein_coding	CD200 receptor 3 [Source:MGI Symbol;Acc:MGI:1921853]	-	14	11	6	59	21	11	0.104583915967038	0.0682790610803611	0.062310857558554	0.443554004282739	0.20397149236451	0.100818886539403
ENSMUSG00000104548	267194688944913	735464113778968	871065095464949	134489886998885	244170706275648	246080034604742	62457463272961	208246875959759	-17492416450817	0.018214579227796	0.999892335714613	Gm43857	3	152391162	152394240	-	3079	TEC	predicted gene 43857 [Source:MGI Symbol;Acc:MGI:5663994]	-	3	10	7	15	21	23	0.043555200191163	0.12063595072334	0.14128381516795	0.219163207427123	0.396416177430733	0.409693377194222
ENSMUSG00000053175	124423660152015	116350422799833	160898166919454	522717360802332	645308295157071	112340885363035	133890749957101	763811503196583	0.809676685934921	0.0182873782637557	0.999892335714613	Bcl3	7	19808462	19822770	-	2475	protein_coding	B cell leukemia/lymphoma 3 [Source:MGI Symbol;Acc:MGI:88140]	-	1397	1582	1293	583	555	1050	252318823649645	237420227063626	324658953480196	105969144682696	130334545978186	232677769661846
ENSMUSG00000032312	437397705802823	414139842468937	511190773167144	304933403788805	285447182812722	331459107480649	454242773812968	307279898027392	0.563740347831044	0.0183304175739055	0.999892335714613	Csk	9	57626646	57653631	-	3737	protein_coding	c-src tyrosine kinase [Source:MGI Symbol;Acc:MGI:88537]	-	4911	5631	4108	3401	2455	3098	587455919970894	559691703937039	683142649655531	409420525695701	381830100833257	454672944371138
ENSMUSG00000035493	113967441324637	898737147037898	113835764190191	653441530965248	741813860018398	742626747909355	105892306739539	712627379631001	0.571352916345584	0.0185938184671511	0.999892335714613	Tgfbi	13	56609523	56639562	+	3771	protein_coding	transforming growth factor, beta induced [Source:MGI Symbol;Acc:MGI:99959]	-	12796	12220	9148	7288	6380	6941	1516862264588	120365247616732	150755680812993	869436581311625	983344990942514	100949996541946
ENSMUSG00000034987	512123153811084	909033644630804	136881657858778	371192088116922	579033389167966	547795555294035	929991125676555	499340344192975	0.896892252066256	0.0188009467635632	0.999892335714613	Hrh2	13	54192129	54236180	+	5935	protein_coding	histamine receptor H2 [Source:MGI Symbol;Acc:MGI:108482]	-	575	1236	1100	414	498	512	433087420940408	773542513992545	115179721649375	313809217058802	487697335687403	473140401517217
ENSMUSG00000065037	979713859464682	217697377678574	20407810808036	358639698663693	767393648294895	124109930496305	173248957235134	789044217307212	113757400221003	0.0189025033189162	0.999892335714613	Rn7sk	9	78175303	78175633	-	331	misc_RNA	RNA, 7SK, nuclear [Source:MGI Symbol;Acc:MGI:103186]	-	110	296	164	40	66	116	148557006573464	332162161069609	307907251497399	54364835099143	115893133477786	192207704416389
ENSMUSG00000094951	302820647470902	139738181618004	186656806171061	466231608262801	44183270659403	492160069209485	209738545086655	466741461355439	-11566279007052	0.0193130305908657	0.999892335714613	Ighv5-6	12	113625506	113625956	-	353	IG_V_gene	immunoglobulin heavy variable 5-6 [Source:MGI Symbol;Acc:MGI:4439815]	-	34	19	15	52	38	46	430558988405296	199924185644933	264070943081011	662696559296352	625677668848652	714700231377343
ENSMUSG00000058006	259178848276566	391266908530411	456686985765195	520027563062355	608101330391258	700793142026549	369044247524057	609640678493387	-0.725255639321247	0.0194307509174834	0.999892335714613	Mdn1	4	32657119	32775217	+	21836	protein_coding	midasin AAA ATPase 1 [Source:MGI Symbol;Acc:MGI:1926159]	-	291	532	367	580	523	655	0.59572846467729	0.904950838484391	104447257577969	119492592992461	13920997862676	164516329234842
ENSMUSG00000059479	4622468118747	365525664548147	350914795601594	29229135441091	24533342392458	171186111029386	39289575734148	236270296454959	0.733102538343672	0.0194573659118942	0.999892335714613	B3gnt8	7	25626654	25635100	+	6474	protein_coding	UDP-GlcNAc:betaGal beta-1,3-N-acetylglucosaminyltransferase 8 [Source:MGI Symbol;Acc:MGI:2385269]	-	519	497	282	326	211	160	358362956753571	285147871272398	270695150859256	226532742362068	18943120583083	135546430095608
ENSMUSG00000026675	136269291361906	305217607218272	286207102795626	367605691130285	566243495029718	393728055367588	242564667125268	442525747175864	-0.867228881254869	0.0197071624609867	0.999892335714613	Hsd17b7	1	169949535	169969241	-	5104	protein_coding	hydroxysteroid (17-beta) dehydrogenase 7 [Source:MGI Symbol;Acc:MGI:1330808]	-	153	415	230	410	487	368	13400136228092	302011771737898	28004075063672	361375968422056	554574707811421	395437588834172
ENSMUSG00000109282	623454274204798	161802105031373	149325444936848	26897977399777	255797882764965	470761805330812	1244909924629	331846487364515	-141587824374859	0.0200265364783903	0.999892335714613	Gm45188	7	98895930	98899545	+	1369	antisense	predicted gene 45188 [Source:MGI Symbol;Acc:MGI:5753764]	-	7	22	12	30	22	44	0.228572006262512	0.596905626741974	0.54473071092825	0.985834208426753	0.934030367205919	176274716450486
ENSMUSG00000045777	109549822467414	130912612252656	200344971956938	546925540462132	720884942337629	104851493005499	14693580222567	772108470951583	0.926430630936282	0.0200378320225766	0.999892335714613	Ifitm10	7	142325837	142373753	-	4789	protein_coding	interferon induced transmembrane protein 10 [Source:MGI Symbol;Acc:MGI:2444776]	-	123	178	161	61	62	98	114812380808775	138058008823001	208922445996006	0.573021708857171	0.752469005749008	112233378141337
ENSMUSG00000022436	385651001043825	3846477315064	459175743180809	286911758930954	284865823988256	20435342004133	409824825243678	25871033432018	0.6623096735897	0.0201781785822513	0.999892335714613	Sh3bp1	15	78899768	78912051	+	2858	protein_coding	SH3-domain binding protein 1 [Source:MGI Symbol;Acc:MGI:104603]	-	433	523	369	320	245	191	677257963392347	679713513859192	802358032024801	503702181044544	498248068122497	366532035933874
ENSMUSG00000059742	596734805310306	794301242881285	104527811455794	124627295285633	163943188499364	14015862840531	81210472091651	142909704063436	-0.820583599184261	0.0202455326691173	0.999892335714613	Kcnh7	2	62693414	63184287	-	15226	protein_coding	potassium voltage-gated channel, subfamily H (eag-related), member 7 [Source:MGI Symbol;Acc:MGI:2159566]	-	67	108	84	139	141	131	0.196705917794903	0.263465873938879	0.342844765718207	0.410690873846787	0.538238861013432	0.471874236854329
ENSMUSG00000016028	249381709681919	22063923413369	149325444936848	555891532928724	651121883401729	256779166544079	206448796250819	487930860958177	-122936748877794	0.0202537297434456	0.999892335714613	Celsr1	15	85898929	86033777	-	11007	protein_coding	cadherin, EGF LAG seven-pass G-type receptor 1 [Source:MGI Symbol;Acc:MGI:1100883]	-	28	30	12	62	56	24	0.113714936521624	0.101236874428227	0.0677510986881779	0.253401277801538	0.295706468080125	0.11958675230839
ENSMUSG00000000627	135378642398756	208136344199448	283718345380012	143455879465477	790648001273528	112340885363035	209077777326072	111620521651955	0.899724308620084	0.0202891777121364	0.999892335714613	Sema4f	6	82911885	82939769	-	5290	protein_coding	sema domain, immunoglobulin domain (Ig), TM domain, and short cytoplasmic domain [Source:MGI Symbol;Acc:MGI:1340055]	-	152	283	228	160	68	105	128444751928581	198708847097236	267844811379106	136066241344547	0.747127985426477	108861527393775
ENSMUSG00000029104	366947372817681	525121377238183	343448523354751	940532609745535	745302012965193	462202499779342	411839091136872	716012374163357	-0.796924343951439	0.0204429950050339	0.999892335714613	Htt	5	34761740	34912534	+	24438	protein_coding	huntingtin [Source:MGI Symbol;Acc:MGI:96067]	-	412	714	276	1049	641	432	0.753633168182058	108522300468899	0.701855139332098	193106061034959	152452353284349	0.969524711017759
ENSMUSG00000084946	0.890648963149711	0.735464113778968	0	26897977399777	139526117871799	534956596966831	0.54203769230956	733065849894197	-362365114801474	0.0204513108216154	0.999892335714613	Dlx1as	2	71516454	71537891	-	1630	antisense	distal-less homeobox 1, antisense [Source:MGI Symbol;Acc:MGI:1195983]	-	1	1	0	3	12	5	0.0274246342307957	0.0227876130231389	0	0.0827979773825905	0.427893220090877	0.168237651157777
ENSMUSG00000047843	187214412054069	246674663761466	295913256716521	883150257959344	12964301785588	198468897474694	243267444177352	138808980375503	0.809498206263473	0.0205742161970428	0.999892335714613	Bri3	5	144244437	144446757	+	1648	protein_coding	brain protein I3 [Source:MGI Symbol;Acc:MGI:1933174]	-	2102	3354	2378	985	1115	1855	570169461648094	755948641685443	89672381890884	268884086947043	393241572033861	61734438582914
ENSMUSG00000062611	203513288079709	319853343082473	234814262163194	170533176714586	176500539107826	133204192644741	252726964441792	160079302822384	0.658999441277995	0.0206341893452038	0.999892335714613	Rps3a2	14	88123017	88123808	-	792	processed_pseudogene	ribosomal protein S3A2 [Source:MGI Symbol;Acc:MGI:3642853]	-	2285	4349	1887	1902	1518	1245	128970229071099	203962659509266	14806444441636	108036724478178	111400811258382	862154235800591
ENSMUSG00000042417	385651001043825	467755176363423	559970418513182	674242633487743	686003412869679	835602204462191	471125531973477	731949416939871	-0.636784041363641	0.0209797905046245	0.999892335714613	Ccno	13	112987802	112990777	+	2555	protein_coding	cyclin O [Source:MGI Symbol;Acc:MGI:2145534]	-	433	636	450	752	590	781	757574661203651	924597364729067	109452496564693	132407630471604	134215560913697	167648983994821
ENSMUSG00000097151	0.890648963149711	110319617066845	111994083702636	224149811664808	197662000318382	374469617876782	770733968003262	265427143286657	-179415456005816	0.0211139260267568	0.999892335714613	Gm26514	13	38945543	38951313	-	4231	lincRNA	predicted gene, 26514 [Source:MGI Symbol;Acc:MGI:5477008]	-	1	15	9	25	17	35	0.0105653873307012	0.131684504470751	0.132191504950504	0.265817188871076	0.233532678025648	0.45369690373676
ENSMUSG00000051343	687580999551577	693542659293566	975592906920743	360432897157011	373232365307063	651577135105601	785572188588629	461747465856558	0.766104132976298	0.0213159805075925	0.999892335714613	Rab11fip5	6	85334962	85374634	-	6124	protein_coding	RAB11 family interacting protein 5 (class I) [Source:MGI Symbol;Acc:MGI:1098586]	-	772	943	784	402	321	609	563521599129067	571956435364739	79558199041537	29530918059937	304657317586748	545409762164566
ENSMUSG00000087159	178129792629942	514824879645277	373313612342121	179319849331846	209289176807699	641947916360198	355422761539113	150934605925188	-20741642533178	0.0213512163264359	0.999892335714613	Gm15246	X	169320622	169368190	+	619	processed_transcript	predicted gene 15246 [Source:MGI Symbol;Acc:MGI:3708120]	-	2	7	3	20	18	6	0.144433453299505	0.420043076888554	0.301185922157017	145353476719033	169014365609401	0.531620106081763
ENSMUSG00000095981	712519170519769	213284592995901	385757399420192	430367638396431	111620894297439	169046284641519	437187054311954	107901314259534	-130315213334473	0.0213778999306238	0.999892335714613	Ighv10-1	12	114479005	114479451	-	359	IG_V_gene	immunoglobulin heavy variable 10-1 [Source:MGI Symbol;Acc:MGI:4439620]	-	80	29	31	48	96	158	99614827400996	300047484012194	536625502346426	601496169954863	155424166851951	241381195984255
ENSMUSG00000086421	712519170519769	132383540480214	373313612342121	322775728797324	430205530104714	85593055514693	803222729221344	279524771472244	-176244461903864	0.0215755025678196	0.999892335714613	Gm14091	2	118829874	118834122	-	874	antisense	predicted gene 14091 [Source:MGI Symbol;Acc:MGI:3650488]	-	8	18	3	36	37	8	0.409173032459469	0.764975476085694	0.213311311001366	185300736567903	246054920897033	0.502018071189338
ENSMUSG00000035539	111331120393714	107377760611729	126926628196321	645551457594647	604613177444463	770337499632237	115211836400588	673500711557116	0.771903244331306	0.0215791910071547	0.999892335714613	Ccdc180	4	45890303	45950774	+	5292	protein_coding	coiled-coil domain containing 180 [Source:MGI Symbol;Acc:MGI:2685871]	-	125	146	102	72	52	72	105588987613844	10247536181494	119780024900162	0.612066680878107	0.571117241983225	0.746196928944697
ENSMUSG00000047222	80158406683474	294185645511587	248875741561414	0	0	0	44821515130258	0	455974610642456	0.0215851676207785	0.999892335714613	Rnase2a	14	51255262	51256112	-	690	protein_coding	ribonuclease, RNase A family, 2A (liver, eosinophil-derived neurotoxin) [Source:MGI Symbol;Acc:MGI:1890465]	-	9	4	2	0	0	0	0.583071571254743	0.215326430305603	0.180129551512264	0	0	0
ENSMUSG00000076598	228896783529476	279476363236008	572414205591252	0.896599246659232	162780470850432	235380902665406	104695280137401	135709121994143	295305083208001	0.0216334191489173	0.999892335714613	Igkv3-7	6	70607437	70608036	+	359	IG_V_gene	immunoglobulin kappa variable 3-7 [Source:MGI Symbol;Acc:MGI:1330852]	-	257	38	46	1	14	22	3200126330257	393165668705634	796283003481793	0.12531170207393	226660243325762	336100399471748
ENSMUSG00000107276	0	0	0	448299623329616	465087059572664	320973958180099	0	41145354702746	-458193191935544	0.0217127090321413	0.999892335714613	Gm42858	5	38134394	38136097	-	1704	TEC	predicted gene 42858 [Source:MGI Symbol;Acc:MGI:5662995]	-	0	0	0	5	4	3	0	0	0	0.132003817618958	0.13643700092882	0.0965589335870338
ENSMUSG00000049307	365166074891381	443484860608717	533838465649233	27973896495768	234868965084195	326323524149767	447496467049777	280310484730548	0.673240696708346	0.0218350261621619	0.999892335714613	Fut4	9	14748320	14752393	-	4074	protein_coding	fucosyltransferase 4 [Source:MGI Symbol;Acc:MGI:95594]	-	410	603	429	312	202	305	449874400010818	549772139526584	654395539312045	344524131710769	288185488559814	410600629715703
ENSMUSG00000050721	537239454571906	655886896668083	762679710014953	349046086724439	371604560598558	524899412943855	651935353751647	415183353422284	0.650940291583401	0.0219332447866449	0.999892335714613	Plekho2	9	65552698	65580040	-	5547	protein_coding	pleckstrin homology domain containing, family O member 2 [Source:MGI Symbol;Acc:MGI:2143132]	-	6032	8918	6129	3893	3196	4906	486106709390049	597166920304264	686650148405337	315727430622674	334880892404156	485076431954385
ENSMUSG00000027952	295695455765704	241232229319501	273763315717555	341604312977167	392998565338901	605570867766453	27023033360092	446724582027507	-0.725272788008915	0.0219390903510337	0.999892335714613	Pmvk	3	89454541	89469013	+	1713	protein_coding	phosphomevalonate kinase [Source:MGI Symbol;Acc:MGI:1915853]	-	332	328	220	381	338	566	866381497976497	711218296946351	798122180956268	100058431395038	114683542847279	181217387279792
ENSMUSG00000026456	176704754288903	187616895425015	259328522706993	114316403949052	133828801392034	152997586732514	20788339080697	133714264024533	0.636355751250374	0.0219923378836439	0.999892335714613	Cyb5r1	1	134405559	134411740	+	4437	protein_coding	cytochrome b5 reductase 1 [Source:MGI Symbol;Acc:MGI:1919267]	-	1984	2551	2084	1275	1151	1430	199885222293565	213553881766745	291885384147595	129272704150979	150774417213037	176761388813911
ENSMUSG00000031125	142503834103954	191220669582532	510195270200899	896599246659232	116271764893166	0	281306591295795	686438965196964	20243704246129	0.0221631338355756	0.999892335714613	3830403N18Rik	X	56136572	56153498	+	1022	protein_coding	RIKEN cDNA 3830403N18 gene [Source:MGI Symbol;Acc:MGI:1917941]	-	16	26	41	10	10	0	0.699838024206606	0.944950136908638	249308464397356	0.440184941727405	0.568710003871599	0
ENSMUSG00000020902	712519170519769	147092822755794	497751483122828	0	0	0	452454492132797	0	456017956365993	0.0221643707351829	0.999892335714613	Ntn1	11	68209364	68400823	-	6277	protein_coding	netrin 1 [Source:MGI Symbol;Acc:MGI:105088]	-	8	2	4	0	0	0	0.0569726350756055	0.0118348922184854	0.0396015263799466	0	0	0
ENSMUSG00000038058	116051559898407	136796325162888	183421421530762	722658992807341	901106177922036	10934512842002	145423102197353	90573881830986	0.682849955316142	0.0222659418604296	0.999892335714613	Nod1	6	54923949	54972612	-	5079	protein_coding	nucleotide-binding oligomerization domain containing 1 [Source:MGI Symbol;Acc:MGI:1341839]	-	1303	1860	1474	806	775	1022	114681839725231	136025763267479	180352984505871	713909081352627	886880800485332	110360454245991
ENSMUSG00000025034	129589424138283	137752428510801	161147042661016	968327186391971	876689107294471	104958484324892	142829631770033	964867045645122	0.565402281691449	0.0223934907502035	0.999892335714613	Trim8	19	46501648	46516444	+	3230	protein_coding	tripartite motif-containing 8 [Source:MGI Symbol;Acc:MGI:1933302]	-	1455	1873	1295	1080	754	981	201367287224355	215388094995396	249155976399046	150420597919827	135678360514987	166574025591839
ENSMUSG00000031932	178129792629942	294185645511587	149325444936848	0.896599246659232	0	0	655189962503338	0.298866415553077	411206537775532	0.022604872319355	0.999892335714613	Gpr83	9	14860210	14870789	+	5095	protein_coding	G protein-coupled receptor 83 [Source:MGI Symbol;Acc:MGI:95712]	-	2	4	12	1	0	0	0.0175474597826092	0.029160988598796	0.146366308785235	0.00882961747684805	0	0
ENSMUSG00000029416	120059480232581	139738181618004	184168048755446	729831786780615	84064486017759	117262486055129	14798857020201	914367169169833	0.694392429253738	0.0226183228037028	0.999892335714613	Slc15a4	5	127595664	127632897	-	5312	protein_coding	solute carrier family 15, member 4 [Source:MGI Symbol;Acc:MGI:2140796]	-	1348	1900	1480	814	723	1096	113438447509927	132856245355161	173144105802263	689370057421992	791082895558637	11316009000013
ENSMUSG00000076940	979713859464682	110319617066845	151814202352463	204424628238305	149990576712184	276037604034885	120035068455259	210150936328458	-0.813037061584617	0.0226647079860805	0.999892335714613	Iglv2	16	19260401	19260859	-	366	IG_V_gene	immunoglobulin lambda variable 2 [Source:MGI Symbol;Acc:MGI:99548]	-	110	150	122	228	129	258	134350735453051	1522287263431	207148984239104	280246268802058	204856801886404	386615638349133
ENSMUSG00000038807	514884165596848	151777729160566	157961433169029	678008350323711	532873498505379	71320413507618	120409192963093	64136199463509	0.908692466253068	0.0227095934812572	0.999892335714613	Rap1gap2	11	74383356	74610915	-	7164	protein_coding	RAP1 GTPase activating protein 2 [Source:MGI Symbol;Acc:MGI:3028623]	-	5781	20637	12694	7562	4583	6666	360724666521238	106998435375821	110115125876515	474861733247931	371822822807635	510329329331914
ENSMUSG00000057842	142503834103954	165479425600268	179190533924218	23401240337806	272075929850008	254639340156212	162391264542813	253575891128093	-0.643926441801825	0.0227724238581397	0.999892335714613	Zfp595	13	67312998	67332570	-	5440	protein_coding	zinc finger protein 595 [Source:MGI Symbol;Acc:MGI:3040707]	zf-C2H2	160	225	144	261	234	238	131476922929991	153627887430813	164500663954583	215837889202668	250010772069642	239948949963779
ENSMUSG00000004207	696006538742973	73126461368929	80578498845339	455400689363157	467342731811591	593705530445729	744352046961884	505482983873492	0.558319541852375	0.0228048124605851	0.999892335714613	Psap	10	60277627	60302597	+	2744	protein_coding	prosaposin [Source:MGI Symbol;Acc:MGI:97783]	-	78146	99429	64754	50792	40194	55491	127306651259388	134590809318609	146651515948458	832716719334664	851371062438724	110912179778759
ENSMUSG00000017002	11678189204819	818203826579101	126204888545793	607983949159625	673329790496324	813989957944731	108269054417298	698434565866893	0.632370559138273	0.0234850814359109	0.999892335714613	Slpi	2	164354070	164389095	-	1180	protein_coding	secretory leukocyte peptidase inhibitor [Source:MGI Symbol;Acc:MGI:109297]	-	13112	11125	10142	6781	5791	7608	496724271674351	350190574286734	534128389360931	258522183036467	285241900367261	353613871442989
ENSMUSG00000002058	242256517976721	204459023630553	303379528963364	179768148955176	160920122612142	155030421800988	250031690190213	165239564456102	0.597049694001703	0.0235417321584358	0.999892335714613	Unc119	11	78343482	78349164	+	2448	protein_coding	unc-119 lipid binding chaperone [Source:MGI Symbol;Acc:MGI:1328357]	-	2720	2780	2438	2005	1384	1449	496690597735522	421812866229787	618908362224186	368458891316603	32859915341347	324636814656878
ENSMUSG00000110125	712519170519769	198575310720321	497751483122828	520027563062355	453459883083347	962921874540297	106534125361527	35659321119991	-171308507727193	0.0235534214693911	0.999892335714613	Gm33148	7	142591744	142620804	+	7227	lincRNA	predicted gene, 33148 [Source:MGI Symbol;Acc:MGI:5592307]	-	8	27	4	58	39	9	0.0494834966610731	0.138768901224345	0.0343958462829563	0.361040578467326	0.313652183953427	0.0683007151649255
ENSMUSG00000037509	329540116365393	468490640477202	798891130412139	305740343110798	324398224051933	277107517228819	532307295751578	30241536146385	0.813897786844739	0.0236544463205463	0.999892335714613	Arhgef4	1	34678188	34813309	+	9861	protein_coding	Rho guanine nucleotide exchange factor (GEF) 4 [Source:MGI Symbol;Acc:MGI:2442507]	-	370	637	642	341	279	259	167729407814551	239941248129555	404592783332841	155567723924434	164446641399392	144052102604763
ENSMUSG00000029780	579812475010462	508941166735046	464153258012037	686795022940972	901106177922036	752148975335365	517635633252515	780016725399458	-0.590508969173562	0.0247548124608711	0.999892335714613	Nt5c3	6	56882400	56923932	-	4250	protein_coding	5'-nucleotidase, cytosolic III [Source:MGI Symbol;Acc:MGI:1927186]	-	651	692	373	766	775	703	684731814619393	604788611425407	545411090267194	81082273412043	105987472603882	907208668636163
ENSMUSG00000020836	27610117857641	257412439822639	808846160074596	896599246659232	174407647339749	235380902665406	447453259491215	166482824890359	142032380294398	0.024887740852819	0.999892335714613	Coro6	11	77462411	77470484	+	3011	protein_coding	coronin 6 [Source:MGI Symbol;Acc:MGI:2183448]	-	31	35	65	10	15	22	0.460234728555996	0.43176131616409	13415493831493	0.149408505627834	0.28954913182835	0.400730798440244
ENSMUSG00000034028	178129792629942	0.735464113778968	124437870780707	215183819198216	348815294679498	320973958180099	125371358262849	940542481613918	-294059171914441	0.0248940765548198	0.999892335714613	Cd226	18	89197431	89270201	+	2357	protein_coding	CD226 antigen [Source:MGI Symbol;Acc:MGI:3039602]	-	2	1	1	24	3	3	0.0379313990633831	0.0157589347593197	0.0263660141161354	0.458076209193458	0.0739781447547867	0.0698075616598666
ENSMUSG00000052727	142503834103954	132383540480214	211544380327202	26897977399777	232543529786332	738240103814227	16214391830379	413254469199443	-136284975961251	0.0250649335192063	0.999892335714613	Map1b	13	99421446	99516540	-	15846	protein_coding	microtubule-associated protein 1B [Source:MGI Symbol;Acc:MGI:1306778]	-	16	18	17	30	20	69	0.0451365935087184	0.0421928919663572	0.0666704417278449	0.085170202659108	0.0733587812642653	0.238819747894928
ENSMUSG00000114321	106877875577965	809010525156864	995502966245656	0.896599246659232	232543529786332	213982638786733	957764082394058	178728697746329	244802969651904	0.025441084308116	0.999892335714613	Gm8971	14	57363385	57363733	+	349	processed_pseudogene	predicted gene 8971 [Source:MGI Symbol;Acc:MGI:3648536]	-	12	11	8	1	2	2	153703680674603	117072178081628	142452023545516	0.128902295256564	0.333078294531103	0.314300712191606
ENSMUSG00000021830	317961679844447	365525664548147	391979292959227	520924162309014	541826424402153	527467204609296	358488879117274	530072597106821	-0.565011430700945	0.0257997422602159	0.999892335714613	Txndc16	14	45133465	45220328	-	11570	protein_coding	thioredoxin domain containing 16 [Source:MGI Symbol;Acc:MGI:1917811]	-	357	497	315	581	466	493	13793145121212	159554651565904	169192558432112	225906564450114	234096176978269	233697656169192
ENSMUSG00000009248	436417991943358	316249568924956	435532547732475	143455879465477	813902354252161	267478298483416	39606670286693	16410813779137	126464071207165	0.0258585829538462	0.999892335714613	Ascl2	7	142966829	142969264	-	1623	protein_coding	achaete-scute family bHLH transcription factor 2 [Source:MGI Symbol;Acc:MGI:96920]	bHLH	49	43	35	16	7	25	13496029180614	0.984093528522371	134015054498496	0.443493787253637	0.250680922224117	0.844816301254393
ENSMUSG00000000320	12469085484096	294185645511587	0	493129585662578	465087059572664	224681770726069	513698064640394	254773354115304	-22877674872464	0.0261088156288428	0.999892335714613	Alox12	11	70241457	70255353	-	4085	protein_coding	arachidonate 12-lipoxygenase [Source:MGI Symbol;Acc:MGI:87998]	-	14	4	0	55	4	21	0.153201995874359	0.0363709270283637	0	0.605698790073377	0.0569127661157184	0.28194735858657
ENSMUSG00000048600	570015336415815	617789855574333	121949113365093	295877751397547	453459883083347	438664409512802	802432108547026	396000681331232	101416801465715	0.0261482933044233	0.999892335714613	Gm5763	X	142631483	142634015	-	1530	processed_pseudogene	predicted pseudogene 5763 [Source:MGI Symbol;Acc:MGI:3647841]	-	64	84	98	33	39	41	186989401500432	203926795760012	3980509893222	0.970305708803822	148154531596825	146971532377441
ENSMUSG00000036882	881742473518214	123557971114867	547526631435111	260910380777837	205801023860904	834532291268257	888282938700663	183388211255189	-104032097004143	0.026437022908034	0.999892335714613	Arhgap33	7	30522226	30535060	-	5336	protein_coding	Rho GTPase activating protein 33 [Source:MGI Symbol;Acc:MGI:2673998]	-	99	168	44	291	177	78	0.829369045319246	116944526803905	0.512437517233166	245337110269141	192796528186561	0.801714204205387
ENSMUSG00000042590	890648963149711	67662698467665	286207102795626	158698066658684	122085353137824	930824478722287	617827683540662	124621955889579	-100338067390211	0.0265907953751165	0.999892335714613	Ipo11	13	106794439	106936958	-	7878	protein_coding	importin 11 [Source:MGI Symbol;Acc:MGI:2442377]	-	100	92	23	177	105	87	0.567430233513543	0.433768780013952	0.181432849866694	101074910953081	0.774667054017026	0.605681170619048
ENSMUSG00000018819	160690885931471	149085930504135	231578877522896	105762847135923	105074793933954	138617953406045	180451897986167	116485198158641	0.631413878445687	0.0265956169387721	0.999892335714613	Lsp1	7	142460809	142494867	+	5174	protein_coding	lymphocyte specific 1 [Source:MGI Symbol;Acc:MGI:96832]	-	18042	20271	18610	11796	9037	12956	155878673906259	145524189573838	223523923271534	10256387412474	101517197829481	137336290053817
ENSMUSG00000003526	659080232730786	647208420125491	435532547732475	107591909599108	136037964925004	759638367692901	580607066862917	106531237097801	-0.867114357955998	0.0265956462563534	0.999892335714613	Prodh	16	18060357	18090203	-	7797	protein_coding	proline dehydrogenase [Source:MGI Symbol;Acc:MGI:97770]	-	74	88	35	120	117	71	0.424260533656352	0.419219598825067	0.278961694819879	0.692372467018712	0.872167885121747	0.499426532473759
ENSMUSG00000034708	125100553364008	132045226987876	128357663710299	863425074532841	955405092127144	925688895391405	128501148020728	914839687350463	0.490215336833063	0.0275958947103621	0.999892335714613	Grn	11	102430315	102437048	+	3474	protein_coding	granulin [Source:MGI Symbol;Acc:MGI:95832]	-	14046	17954	10315	9630	8217	8652	180738759994641	191963140723783	184520014890014	124704622066473	137475477376304	136592701050193
ENSMUSG00000029414	341118552886339	446426717063833	289940238919047	617756880948211	674376236380362	435454669931001	35916183628974	575862595753191	-0.679015188032032	0.0281007555608152	0.999892335714613	Kntc1	5	123749716	123821593	+	7983	protein_coding	kinetochore associated 1 [Source:MGI Symbol;Acc:MGI:2673709]	-	383	607	233	689	580	407	214467304320975	282428813744506	181381861434465	38827476913051	422283028804872	279620544042542
ENSMUSG00000042246	281445072355309	650150276580607	872309474172756	190975639538416	334862682892318	406567013694792	601301607702891	310801778708509	0.952065094578279	0.0282921560358758	0.999892335714613	Tmc7	7	118535841	118584736	-	5763	protein_coding	transmembrane channel-like gene family 7 [Source:MGI Symbol;Acc:MGI:2443317]	-	316	884	701	213	288	380	245113319444703	569757545675887	755915866484185	166271211564935	290459530972672	361639427822755
ENSMUSG00000033952	539733271668725	711929262138041	343448523354751	122385797168985	121503994313358	504999027536689	531703685720506	981298980786708	-0.88279050672509	0.0284030624106214	0.999892335714613	Aspm	1	139454772	139494091	+	11590	protein_coding	abnormal spindle microtubule assembly [Source:MGI Symbol;Acc:MGI:1334448]	-	606	968	276	1365	1045	472	233731710099183	310226120210781	14798909314062	529828472181176	524052283895452	223356892657027
ENSMUSG00000030177	173676547814194	139738181618004	945727817933373	226839609404786	220916353297015	224681770726069	135995837075178	224145911142623	-0.716030163302768	0.028522708491063	0.999892335714613	Ccdc77	6	120324323	120364374	-	6685	protein_coding	coiled-coil domain containing 77 [Source:MGI Symbol;Acc:MGI:1914450]	-	195	190	76	253	190	210	130395213018076	105569540063816	0.706506632857378	170257082487193	165193879658619	172289447991943
ENSMUSG00000026274	12380020587781	105906832384171	783958585918454	229529407144763	248821576871375	98432013841897	102700965617942	192260999286012	-0.901484674442265	0.0288026623294059	0.999892335714613	Pask	1	93308770	93343482	-	9060	protein_coding	PAS domain containing serine/threonine kinase [Source:MGI Symbol;Acc:MGI:2155936]	-	139	144	63	256	214	92	0.685827745879843	0.590365179778275	0.43213198698886	127115305379718	13728634384851	0.556929760874618
ENSMUSG00000025375	370242773981335	537918452817937	820916633540324	245130234036634	329862997001912	432672895626773	576359286779865	33588870888844	0.778908510873374	0.028830145006316	0.999892335714613	Aatk	11	120007313	120047167	-	7159	protein_coding	apoptosis-associated tyrosine kinase [Source:MGI Symbol;Acc:MGI:1197518]	-	4157	7314	6597	2734	2837	4044	259570964283826	379480123888138	572661761010771	171803586332972	23032906092546	309812959879799
ENSMUSG00000036138	918259081007352	959780668481553	120331421044944	725348790547319	709257765848312	665486006626738	102711798664611	70003085434079	0.552314409225699	0.0290435216708769	0.999892335714613	Acaa1a	9	119339676	119350299	+	4414	protein_coding	acetyl-Coenzyme A acyltransferase 1A [Source:MGI Symbol;Acc:MGI:2148491]	-	1031	1305	967	809	610	622	104413050665789	109815747716742	136143906496973	824522042252685	803228796134192	772856479396572
ENSMUSG00000015053	543295867521324	250057798684849	17421301909299	147042276452114	290679412232915	695443576056881	322522228433054	818848584270312	-134211207036854	0.0290870230096778	0.999892335714613	Gata2	6	88193891	88207032	+	5398	protein_coding	GATA binding protein 2 [Source:MGI Symbol;Acc:MGI:95662]	zf-GATA	61	34	14	164	25	65	0.505155869130792	0.233955078499881	0.161175571286446	136677505952292	0.26918378286253	0.660421605786085
ENSMUSG00000046229	101444916902752	995082945942943	139992604628295	685001824447653	7639054953481	820623419747119	113648605375114	756510246514291	0.586534239818164	0.0293654337753883	0.999892335714613	Scand1	2	156311847	156312704	-	759	protein_coding	SCAN domain-containing 1 [Source:MGI Symbol;Acc:MGI:1343132]	-	1139	1353	1125	764	657	767	670826787534497	662128773189728	921117024778625	452832574414087	503112789116733	554235556927441
ENSMUSG00000023913	669857085184898	613597710125793	103893178314812	314437355803393	438925912471701	631462767059648	774128859486271	461608678444914	0.745852524026554	0.0296624353776437	0.999892335714613	Pla2g7	17	43568098	43612201	+	2905	protein_coding	phospholipase A2, group VII (platelet-activating factor acetylhydrolase, plasma) [Source:MGI Symbol;Acc:MGI:1351327]	-	7521	8343	8349	3507	3775	5902	11573318371814	106674974315607	178604495980614	54309487767024	755287996708029	111427879237667
ENSMUSG00000094198	347353095628387	191220669582532	945727817933373	358639698663693	418578353615397	513558333088158	494767194381431	150617789111349	-161860523831938	0.0297363751794392	0.999892335714613	Ighv1-50	12	115119748	115120219	-	390	IG_V_gene	immunoglobulin heavy variable 1-50 [Source:MGI Symbol;Acc:MGI:4439753]	-	39	26	76	400	36	48	447021537961969	247625394851443	12110248309363	461404113277342	536512268267792	675021221876125
ENSMUSG00000038264	472043950469347	347874525817452	587346750084937	310223339344094	143014270818594	338092569283038	469088408790579	263776726481909	0.828006156844122	0.029774546046134	0.999892335714613	Sema7a	9	57940112	57962865	+	3298	protein_coding	sema domain, immunoglobulin domain (Ig), and GPI membrane anchor, (semaphorin) 7A [Source:MGI Symbol;Acc:MGI:1306826]	-	530	473	472	346	123	316	71837906343191	532717457996055	889396487818591	4719668817893	216768525611532	525505453962084
ENSMUSG00000034206	194161473966637	200046238947879	103283432747987	363122694896989	320910071105138	19579411448986	165830381887501	293275626830662	-0.818494025430767	0.0298107641826305	0.999892335714613	Polq	16	37011786	37095417	+	9685	protein_coding	polymerase (DNA directed), theta [Source:MGI Symbol;Acc:MGI:2155399]	-	218	272	83	405	276	183	100620232602694	104317151367464	0.532577151012255	188122817997306	165634660002137	103631613761184
ENSMUSG00000017760	322949314038085	370526820521844	288073670857337	254185886427892	194522662666267	221579022463662	327183268472422	223429190519273	0.550314136854052	0.0300780054041854	0.999892335714613	Ctsa	2	164832873	164841032	+	4715	protein_coding	cathepsin A [Source:MGI Symbol;Acc:MGI:97748]	-	3626	5038	2315	2835	1673	2071	343775206076374	396883374102302	305121886646994	270493880087536	206231978129307	240901330283284
ENSMUSG00000031519	356259585259884	735464113778968	497751483122828	0.896599246659232	0	0	52982506072056	0.298866415553077	383946383735576	0.0301584158533225	0.999892335714613	Asb5	8	54529580	54587842	+	1843	protein_coding	ankyrin repeat and SOCs box-containing 5 [Source:MGI Symbol;Acc:MGI:1923544]	-	4	10	4	1	0	0	0.0970204097584307	0.201539930698407	0.134877255066156	0.0244096044734351	0	0
ENSMUSG00000032232	146066429956553	853138371983602	970615392089515	609687487728278	651121883401729	620549652481524	109480602121288	627119674537177	0.804671997569523	0.0302102483922109	0.999892335714613	Cgnl1	9	71626509	71771602	-	7844	protein_coding	cingulin-like 1 [Source:MGI Symbol;Acc:MGI:1915428]	-	164	116	78	68	56	58	0.934619227763424	0.549296515861182	0.617961018765303	0.389993532767565	0.414946595379645	0.405537673137588
ENSMUSG00000062028	157644866477499	194162526037647	275007694425363	797973329526717	110458176648508	16369671867185	208938362313503	11798407609101	0.823688412831788	0.0310910674186454	0.999892335714613	Irgc1	7	24431922	24452297	-	2804	protein_coding	immunity-related GTPase family, cinema 1 [Source:MGI Symbol;Acc:MGI:2685948]	-	177	264	221	89	95	153	282178360268433	34971346776452	489799488411291	142790092473757	196918881155113	299263821841925
ENSMUSG00000087642	178129792629942	0.735464113778968	248875741561414	0	465087059572664	353071353998109	166850648523084	133193353318458	-303913280086843	0.0310963795819044	0.999892335714613	Ighe	12	113269260	113273248	-	1585	IG_C_gene	Immunoglobulin heavy constant epsilon [Source:MGI Symbol;Acc:MGI:2685746]	-	2	1	2	0	4	33	0.0564065032128668	0.0234345799543952	0.0784160192703233	0	0.146680536014328	114189315530307
ENSMUSG00000032643	109371692674785	1167917012681	165253492396779	820388310693197	872038236698744	909426214843613	130472295446554	867284254078518	0.588507616947122	0.0311902027885699	0.999892335714613	Fhl3	4	124700701	124708611	+	1683	protein_coding	four and a half LIM domains 3 [Source:MGI Symbol;Acc:MGI:1341092]	-	1228	1588	1328	915	750	850	326169012844503	350471592713094	490363370890428	24458119106212	259011418875568	276997344835531
ENSMUSG00000052407	267194688944913	147092822755794	373313612342121	197251834265031	697630589358995	748939235753564	262533708014276	113969605592096	-217574573052646	0.0314009532301329	0.999892335714613	Ccdc171	4	83525545	83864670	+	5999	protein_coding	coiled-coil domain containing 171 [Source:MGI Symbol;Acc:MGI:1922152]	-	3	2	3	22	6	7	0.0223548026985482	0.0123833336315107	0.0310775272237362	0.164979467074495	0.058131851037517	0.0639970528324798
ENSMUSG00000056515	446215130538005	597491046034033	757453319442164	353977382581065	402416578295247	425397485908024	600386498671401	393930482261445	0.607861665608314	0.0315886806976074	0.999892335714613	Rab31	17	65651729	65772752	-	3813	protein_coding	RAB31, member RAS oncogene family [Source:MGI Symbol;Acc:MGI:1914603]	-	5010	8124	6087	3948	3461	3976	587353240280479	791388161987853	992065985101044	465796709477701	527565706927458	571900355958779
ENSMUSG00000024011	278149671191655	285139436912106	46104231124252	225584370459463	214753949757677	22628664051697	34144380644876	222208320244703	0.619362913082967	0.0318709033479758	0.999892335714613	Pi16	17	29318877	29329413	+	3987	protein_coding	peptidase inhibitor 16 [Source:MGI Symbol;Acc:MGI:1921366]	-	3123	3877	3705	2516	1847	2115	35015005343748	361190239217097	577492089244455	28389025088554	269254160884916	290941003503324
ENSMUSG00000031586	18436433537199	158860248576257	134392900443164	103108913365812	104644588403849	92012534678295	15920582813047	999220121493187	0.67427236315704	0.0320800842948708	0.999892335714613	Rbpms	8	33782643	33929863	-	6556	protein_coding	RNA binding protein gene with multiple splicing [Source:MGI Symbol;Acc:MGI:1334446]	-	207	216	108	115	90	86	141143164060597	122377406851537	10237381161298	0.789123493002165	0.797894236670374	0.719449479539266
ENSMUSG00000014602	694706191256775	100758583587719	796402372996525	403469660996654	161617753201501	414056406052328	832898133376828	205340375117831	-129969526284633	0.0321480009784467	0.999892335714613	Kif1a	1	93015464	93101951	-	9330	protein_coding	kinesin family member 1A [Source:MGI Symbol;Acc:MGI:108391]	-	78	137	64	45	139	387	0.373715755209364	0.545412847180831	0.426287298755713	0.216978622401322	0.865914316505805	227494089446596
ENSMUSG00000072421	837210025360728	860493013121392	118215977241672	309326740097435	152316012010047	95222274260096	959954270299612	185621675455859	-0.957075473656789	0.0323224697808624	0.999892335714613	Gm10357	13	8289850	8290113	-	264	processed_pseudogene	predicted gene 10357 [Source:MGI Symbol;Acc:MGI:3641865]	-	94	117	95	345	131	89	159166759728883	16461460907738	223626744349033	587897002286613	288409214917945	184895727677717
ENSMUSG00000004266	130720548321483	134810572055685	164494421385017	102176450149286	102574950988751	982822259947463	143341847254061	101011209044261	0.504891969444102	0.0323299060433229	0.999892335714613	Ptpn6	6	124720707	124738714	-	2802	protein_coding	protein tyrosine phosphatase, non-receptor type 6 [Source:MGI Symbol;Acc:MGI:96055]	-	14677	18330	13219	11396	8822	9186	234151859838252	242985732742342	29318013090543	182965997253243	182995616222222	179803899611891
ENSMUSG00000050199	374072564522879	478051673956329	472863908966687	681415427461016	54647729499788	136948888823509	441662715815298	865793870231328	-0.971715483559691	0.0325252965594056	0.999892335714613	Lgr4	2	109917647	110014257	+	5884	protein_coding	leucine-rich repeat-containing G protein-coupled receptor 4 [Source:MGI Symbol;Acc:MGI:1891468]	-	42	65	38	76	47	128	0.319084034575165	0.410324201189934	0.401342355595817	0.581068062437985	0.464266083038212	119310345131062
ENSMUSG00000036944	404265564373654	37207129516078	636001957560194	285387540211634	295214011063748	334882829701237	470779605698209	305161460325539	0.625239653532517	0.032563973438003	0.999892335714613	Tmem71	15	66526212	66561103	-	2988	protein_coding	transmembrane protein 71 [Source:MGI Symbol;Acc:MGI:2146049]	-	4539	5059	5111	3183	2539	3130	679059826241426	628883972165387	106299042012657	479227931809818	493882765470632	574519191728153
ENSMUSG00000040212	379416458301777	353096321025282	381775387555209	265931336559128	253821262761781	278070439103359	371429388960756	265941012808089	0.481898796622269	0.0327995439725188	0.999892335714613	Emp3	7	45918023	45921404	-	1071	protein_coding	epithelial membrane protein 3 [Source:MGI Symbol;Acc:MGI:1098729]	-	4260	4801	3068	2966	2183	2599	177806886248178	166505535109493	178020471609404	124585572827365	118469356218267	133093732630303
ENSMUSG00000031791	64572049828354	571455616406258	892219533497669	4904397879226	369744212360268	498579548373087	703131882729156	452921182885318	0.632666361539335	0.0329784990323508	0.999892335714613	Tmem38a	8	72572055	72587282	+	2142	protein_coding	transmembrane protein 38A [Source:MGI Symbol;Acc:MGI:1921416]	-	725	777	717	547	318	466	15130280813372	134737347198579	208019358122462	114882515739327	86287804116832	11931835206949
ENSMUSG00000023960	418605012680364	566307367609805	423088760654404	106695310352449	146502423765389	395867881755455	469333713648191	975948407644611	-105152607121338	0.0329812516989304	0.999892335714613	Enpp5	17	44078813	44086567	+	4858	protein_coding	ectonucleotide pyrophosphatase/phosphodiesterase 5 [Source:MGI Symbol;Acc:MGI:1933830]	-	47	77	34	119	126	37	0.432482755953326	0.5887347283932	0.43493611347033	11019846077193	150749124369192	0.417719750569185
ENSMUSG00000039187	119346961062061	107377760611729	36086982526405	234909002624719	155804164956842	129459496465973	876039014000652	173390888015845	-0.977823998722501	0.0334501863874097	0.999892335714613	Fanci	7	79391929	79450264	+	5774	protein_coding	Fanconi anemia, complementation group I [Source:MGI Symbol;Acc:MGI:2384790]	-	134	146	29	262	134	121	103742442131804	0.93920958559865	0.312122646844511	204131764351744	134886902684807	114934229088494
ENSMUSG00000038976	407650030433623	497762112205605	530727518879715	331383081565252	316026656979625	356709058857483	478713220506314	334706265800787	0.516177892725111	0.0336221669281158	0.999892335714613	Ppp1r9b	11	94991035	95006899	+	5083	protein_coding	protein phosphatase 1, regulatory subunit 9B [Source:MGI Symbol;Acc:MGI:2387581]	-	4577	6768	4265	3696	2718	3334	402521656354896	494568760285629	521438373665028	32711309514189	310792912436457	359737972144342
ENSMUSG00000001288	877289228702465	76194082187501	770270420132576	696657614654223	460436188976937	33595274289517	803166823570017	497682182175444	0.68955975280329	0.0336620278439046	0.999892335714613	Rarg	15	102234938	102257517	-	4261	protein_coding	retinoic acid receptor, gamma [Source:MGI Symbol;Acc:MGI:97858]	THR-like	985	1036	619	777	396	314	103336356463868	903097544236429	902782595005905	820343161502188	540163724681724	404165194158992
ENSMUSG00000083951	0	0	0	717279397327386	116271764893166	320973958180099	0	384841706800217	-449648390383072	0.0336999572914055	0.999892335714613	Gm13786	2	92233105	92233437	+	333	processed_pseudogene	predicted gene 13786 [Source:MGI Symbol;Acc:MGI:3649782]	-	0	0	0	8	1	3	0	0	0	108076639146044	0.174541028215248	0.494103371868786
ENSMUSG00000025380	552202357152821	566307367609805	597301779747394	113868104325722	488341412551297	180815329774789	571937168170006	11450585845188	-100373710556456	0.0337399232671906	0.999892335714613	Fscn2	11	120361534	120368168	+	2110	protein_coding	fascin actin-bundling protein 2 [Source:MGI Symbol;Acc:MGI:2443337]	-	62	77	48	127	42	169	131352300254228	135548498129581	141371818627635	270774238514535	11569340382078	439283656534908
ENSMUSG00000055435	134487993435606	104435904156613	131904143027549	815905314459901	465087059572664	85593055514693	123609346873256	712307643059832	0.789568502445471	0.0341456435282825	0.999892335714613	Maf	8	115682942	115707794	-	8241	protein_coding	avian musculoaponeurotic fibrosarcoma oncogene homolog [Source:MGI Symbol;Acc:MGI:96909]	TF_bZIP	151	142	106	91	40	80	0.819078415632295	0.640021952473697	0.799337179808702	0.496761072085089	0.282112182481143	0.532415719232474
ENSMUSG00000034957	103849669103256	901679003493014	103532308489548	879563860972707	520897506721383	482530850464082	991832926473687	627664072719391	0.658972002092558	0.0348309747038662	0.999892335714613	Cebpa	7	35119293	35121928	+	2636	protein_coding	CCAAT/enhancer binding protein (C/EBP), alpha [Source:MGI Symbol;Acc:MGI:99480]	C/EBP	1166	1226	832	981	448	451	197734109735833	172755349443021	196147141373598	167420902597476	987812168181468	938365284488743
ENSMUSG00000038070	80158406683474	934039424499289	522639057278969	156008268918706	181383953233339	802434895450247	752754182870999	139211903899023	-0.879689807204221	0.034845475554509	0.999892335714613	Cntln	4	84884309	85131921	+	7102	protein_coding	centlein, centrosomal protein [Source:MGI Symbol;Acc:MGI:2443104]	-	90	127	42	174	156	75	0.566487446023335	0.664216244990142	0.367512982457436	110218540999016	127669069751136	0.579190449282968
ENSMUSG00000030851	261850795166015	276534506780892	323538464029838	278842365711021	622053942178438	536026510160765	287307921992248	478974272683408	-0.737146006187739	0.0349539885974956	0.999892335714613	Ldhc	7	46861203	46878142	+	1580	protein_coding	lactate dehydrogenase C [Source:MGI Symbol;Acc:MGI:96764]	-	294	376	260	311	535	501	831799570638095	883928624659582	102263422599051	885501659800772	196806056213212	173908750715158
ENSMUSG00000040640	0	0.735464113778968	0	26897977399777	348815294679498	85593055514693	0.245154704592989	491241874608066	-387222884249869	0.0351945901270152	0.999892335714613	Erc2	14	27622428	28478537	+	9728	protein_coding	ELKS/RAB6-interacting/CAST family member 2 [Source:MGI Symbol;Acc:MGI:1098749]	-	0	1	0	3	3	8	0	0.00381823696830967	0	0.0138734275425188	0.0179241865940617	0.0451031860834171
ENSMUSG00000014543	385651001043825	358906487524136	523883435986777	205321227484964	290679412232915	311344739434696	422813641518246	269115126384192	0.651248872406679	0.0353060164006546	0.999892335714613	Klra17	6	129831154	129876672	-	1192	protein_coding	killer cell lectin-like receptor, subfamily A, member 17 [Source:MGI Symbol;Acc:MGI:2180674]	-	433	488	421	229	250	291	162382823773098	15206525925441	219487556286903	864261773422806	121900508380196	133892894418906
ENSMUSG00000049988	270044765626992	201222981529926	291806806980758	16318106289198	158362143784492	19547314053168	254358184712559	172338782402717	0.561311352438245	0.0355490592187416	0.999892335714613	Lrrc25	8	70616155	70621483	+	2039	protein_coding	leucine rich repeat containing 25 [Source:MGI Symbol;Acc:MGI:2445284]	-	3032	2736	2345	1820	1362	1827	664722561599162	498408347459697	714709712664099	401550563516745	388241222083927	491430512530035
ENSMUSG00000086765	163879409219547	116938794090856	221499409989658	107591909599108	895292589677377	101641753423698	167439204433354	995876406635145	0.743106517686332	0.0355579465810499	0.999892335714613	Gm11827	4	11122805	11126998	+	1368	lincRNA	predicted gene 11827 [Source:MGI Symbol;Acc:MGI:3649801]	-	184	159	178	120	77	95	601257039364052	431715326550213	808607877073696	3946219389872	327149598279763	380871349148856
ENSMUSG00000047757	347353095628387	411859903716222	199100593249131	636585465128055	709257765848312	513558333088158	319437864197913	619800521354842	-0.938603627765503	0.0356992787143966	0.999892335714613	Fancb	X	164980592	164997272	+	2983	protein_coding	Fanconi anemia, complementation group B [Source:MGI Symbol;Acc:MGI:2448558]	-	39	56	16	71	61	48	0.584439825025706	0.697302486339967	0.33332722908069	107075761788884	118855243249625	0.882528583746862
ENSMUSG00000051339	356259585259884	147092822755794	373313612342121	242081796597993	465087059572664	85593055514693	292222006785933	124727852689984	-214129931198984	0.0357789387520122	0.999892335714613	2900026A02Rik	5	113086323	113221236	-	10814	protein_coding	RIKEN cDNA 2900026A02 gene [Source:MGI Symbol;Acc:MGI:1920194]	-	4	2	3	27	4	8	0.0165349191034573	0.00686957818156398	0.0172400671181056	0.112321650471852	0.0214988579233133	0.0405736817291919
ENSMUSG00000015880	376744511412328	472167961046097	196611835833517	769282153633621	719722224688697	378749270652517	348508102763981	622584549658278	-0.834750035329638	0.0358583204588546	0.999892335714613	Ncapg	5	45669919	45700546	+	7066	protein_coding	non-SMC condensin I complex, subunit G [Source:MGI Symbol;Acc:MGI:1930197]	-	423	642	158	858	619	354	267605590939588	337479840421653	138959267661103	546260417438664	50916527770909	27477070328633
ENSMUSG00000093387	0.890648963149711	294185645511587	136881657858778	0.896599246659232	0	0	584022373471445	0.298866415553077	394616420146449	0.0358611745690891	0.999892335714613	Gm20732	15	68340983	68363176	-	686	lincRNA	predicted gene 20732 [Source:MGI Symbol;Acc:MGI:5318559]	-	1	4	11	1	0	0	0.0651634894988294	0.216581978004178	0.996489282782862	0.0655785729512257	0	0
ENSMUSG00000029516	350915691480986	408182583147327	220255031281851	703830408627497	667399930486772	326323524149767	326451101970055	565851287754679	-0.79159095937916	0.0362676644481745	0.999892335714613	Cit	5	115845278	116008947	+	16417	protein_coding	citron [Source:MGI Symbol;Acc:MGI:105313]	-	394	555	177	785	574	305	107282990776035	125569922162287	0.67001346549896	21511066163102	203216916702923	101893583813229
ENSMUSG00000102374	712519170519769	117674258204635	248875741561414	26897977399777	325560941700865	438664409512802	145933972272675	344401708403812	-126912447246354	0.0363172829519772	0.999892335714613	Gm38387	1	66769290	66771866	-	2577	TEC	predicted gene, 38387 [Source:MGI Symbol;Acc:MGI:5613622]	-	8	16	20	30	28	41	0.138772693197352	0.230617364238829	0.482302640836098	0.52371246850455	0.631517480434213	0.872590005966179
ENSMUSG00000032231	146983798388597	12953729435989	184429368284086	879205221274043	103633024049279	120675509143778	153650153677524	104076351773487	0.561972582011331	0.0363730133899727	0.999892335714613	Anxa2	9	69453620	69491795	+	3731	protein_coding	annexin A2 [Source:MGI Symbol;Acc:MGI:88246]	-	16503	17613	14821	9806	8913	11279	197727055507542	175345460178979	246863181083444	118236813627115	138848253399269	165800617629373
ENSMUSG00000031503	498763419363838	67662698467665	671964502215818	170353856865254	255797882764965	481460937270148	615784968752102	302537558966789	103006561906098	0.0363903071134773	0.999892335714613	Col4a2	8	11312805	11449287	+	6619	protein_coding	collagen, type IV, alpha 2 [Source:MGI Symbol;Acc:MGI:88455]	-	56	92	54	19	22	45	0.37820223788896	0.516275940315745	0.50699706068492	0.129135990307641	0.193184404397175	0.372872993274601
ENSMUSG00000028412	844335217065926	692807195179788	12667775245476	468921406002778	538338271455358	733960451038493	934639978931104	580406709498876	0.686526409630165	0.0366462108169119	0.999892335714613	Slc44a1	4	53440413	53622478	+	6945	protein_coding	solute carrier family 44, member 1 [Source:MGI Symbol;Acc:MGI:2140592]	-	948	942	1018	523	463	686	610189226764503	503808038769027	910918643435888	338778246886895	38748108263785	541742193726718
ENSMUSG00000076563	352696989407286	478051673956329	895952669621091	26897977399777	395324000636764	116620538138769	163365807921676	610169718674075	142276050062392	0.0370416213835322	0.999892335714613	Igkv5-48	6	69726573	69727138	-	360	IG_V_gene	immunoglobulin kappa variable 5-48 [Source:MGI Symbol;Acc:MGI:3642817]	-	396	65	72	30	34	109	491723691758166	670652111055992	124289390543462	37489084203784	548931533736954	166059908228901
ENSMUSG00000037138	151410323735451	441278468267381	248875741561414	439333630863024	162780470850432	12838958327204	734752482394434	243501228328499	-171750870634851	0.0374515887464923	0.999892335714613	Aff3	1	38177326	38664955	-	6654	protein_coding	AF4/FMR2 family, member 3 [Source:MGI Symbol;Acc:MGI:106927]	AF-4	17	6	2	49	14	12	0.114207486404471	0.0334930651286893	0.0186788984886478	0.331283160682672	0.122288889921774	0.0989097822857262
ENSMUSG00000031708	18525498433514	35214021767737	437025802181843	211328442437581	228939105074644	134916053755035	324807001398118	191727867089087	0.760354633711521	0.0375440289026014	0.999892335714613	Tecr	8	83571698	83607971	-	2191	protein_coding	trans-2,3-enoyl-CoA reductase [Source:MGI Symbol;Acc:MGI:1915408]	-	2080	4788	3512	2357	1969	1261	424374622985348	811704968426775	99613039614021	483953107083445	522330158635732	315655605038091
ENSMUSG00000040699	780208491719147	804524194062813	1132633499846	584941348520483	617170528052925	660029449337677	905788728542652	620713775303695	0.545147293094188	0.0377215260099915	0.999892335714613	Limd2	11	106156256	106160860	-	3707	protein_coding	LIM domain containing 2 [Source:MGI Symbol;Acc:MGI:1915053]	-	8760	10939	9102	6524	5308	6169	105635518547258	109607803922846	152587271746236	791730624263783	832242886420976	912710360985966
ENSMUSG00000048779	12380020587781	838429089708023	1231934920729	73521138226057	54647729499788	674045312178208	110278868973837	651911329812219	0.751823849015241	0.0378737387964924	0.999892335714613	P2ry6	7	100937630	100974649	-	2887	protein_coding	pyrimidinergic receptor P2Y, G-protein coupled, 6 [Source:MGI Symbol;Acc:MGI:2673874]	-	139	114	99	82	47	63	215226857557027	1466710859702	213104427845563	127777134937733	0.946221556147156	119683577397936
ENSMUSG00000046034	592281560494558	520708592555509	58610237137713	414228851956565	388347694743174	386238663010052	566364174809066	396271736569931	0.514492794525718	0.0378927976733064	0.999892335714613	Otulin	15	27542635	27630693	-	1693	protein_coding	OTU deubiquitinase with linear linkage specificity [Source:MGI Symbol;Acc:MGI:3577015]	-	665	708	471	462	334	361	175587314084294	155332645795766	172889258552779	122764018207784	114665104785329	116947526368305
ENSMUSG00000031155	175457845740493	136060861049109	226476924820887	708313404860793	119759917839961	126249756884172	179331877203496	105613671736737	0.763371550462698	0.0384781085189611	0.999892335714613	Pim2	X	7878262	7883432	+	2795	protein_coding	proviral integration site 2 [Source:MGI Symbol;Acc:MGI:97587]	-	197	185	182	79	103	118	315074214592157	245853477893651	404663132001971	127154389356663	214189006323963	231547977271462
ENSMUSG00000025875	872835983886717	706045549227809	609745566825464	430367638396431	47671423606198	331673090119436	729542366646663	412918321525949	0.824855358572721	0.0386792773958271	0.999892335714613	Tspan17	13	54789377	54796776	+	1657	protein_coding	tetraspanin 17 [Source:MGI Symbol;Acc:MGI:1921507]	-	98	96	49	48	41	31	264382080387888	215196480739938	183771277508439	130318120104886	143814644431067	102607706855793
ENSMUSG00000078291	0	0	0	627619472661462	232543529786332	213982638786733	0	358048547078176	-439023117541316	0.0388942088529214	0.999892335714613	Gm3940	1	52090635	52091066	-	432	processed_pseudogene	predicted gene 3940 [Source:MGI Symbol;Acc:MGI:3782114]	-	0	0	0	7	2	2	0	0	0	0.728954415073578	0.269084085165173	0.253914232765904
ENSMUSG00000034330	694795256153089	902708653252305	115416125149106	571492359820595	646122197511323	635528437196596	917221720298817	617714331509504	0.570265025783881	0.0388984912540598	0.999892335714613	Plcg2	8	117498291	117635142	+	4298	protein_coding	phospholipase C, gamma 2 [Source:MGI Symbol;Acc:MGI:97616]	-	7801	12274	9275	6374	5557	5940	811357612294398	106073316533502	134107037842091	667162650669854	751477097330804	757985382056689
ENSMUSG00000025647	513726321944753	456208389777094	474357163416055	354784321903058	335792857011463	355425163024763	481430625045967	348667447313095	0.465443626239445	0.0392589738064442	0.999892335714613	Shisa5	9	109038565	109057777	+	3297	protein_coding	shisa family member 5 [Source:MGI Symbol;Acc:MGI:1915044]	-	5768	6203	3812	3957	2888	3322	78205041885491	698826353168108	718518587733817	5399246813262	509119821045546	552613483620381
ENSMUSG00000020387	24670976279247	304482143104493	480330181213529	182906246318483	126736223733551	28031725681062	343840695703497	196653242287551	0.803597297140989	0.039452831554762	0.999892335714613	Jade2	11	51813455	51857653	-	10760	protein_coding	jade family PHD finger 2 [Source:MGI Symbol;Acc:MGI:1924151]	-	277	414	386	204	109	262	115078964698388	142913912827831	222935430993385	0.85291150679241	0.588783987093758	133545671567733
ENSMUSG00000022840	356259585259884	0	0	537959547995539	465087059572664	171186111029386	118753195086628	904969239287355	-289722729415257	0.0397911058144069	0.999892335714613	Adcy5	16	35154877	35305738	+	7184	protein_coding	adenylate cyclase 5 [Source:MGI Symbol;Acc:MGI:99673]	-	4	0	0	6	4	16	0.0248898406437622	0	0	0.0375725788233916	0.0323620057882391	0.122150276787161
ENSMUSG00000028341	117565663135762	138267253390446	115727219826058	941429208992194	119759917839961	655856787881335	123853378784088	289919875540172	-122599262540298	0.0398912782733169	0.999892335714613	Nr4a3	4	48045153	48086447	+	5987	protein_coding	nuclear receptor subfamily 4, group A, member 3 [Source:MGI Symbol;Acc:MGI:1352457]	NGFIB-like	132	188	93	105	103	613	0.985582812944379	116636648318201	0.965334334436446	0.788980225434573	0.999930303449937	561554630567359
ENSMUSG00000046295	12201890795151	941394065637079	634633140981606	19904503275835	188360259126929	104851493005499	932072095377929	164085594963592	-0.811527824142657	0.0399288586538799	0.999892335714613	Ankle1	8	71406010	71409904	+	2558	protein_coding	ankyrin repeat and LEM domain containing 1 [Source:MGI Symbol;Acc:MGI:1918775]	-	137	128	51	222	162	98	239413411652814	185864252585915	123900682519871	390425802653951	368091880691937	210119487067578
ENSMUSG00000095335	258288199313416	661917702401071	472863908966687	0.896599246659232	0	160486979090049	26578129284007	564843238522139	223058673143812	0.0403997524647143	0.999892335714613	Igkv3-5	6	70663275	70663895	+	382	IG_V_gene	immunoglobulin kappa chain variable 3-5 [Source:MGI Symbol;Acc:MGI:1330854]	-	29	9	38	1	0	15	339361900547045	0.875115924213215	618193303750206	0.117766756661102	0	215361809989929
ENSMUSG00000112188	178129792629942	367732056889484	622189353903535	717279397327386	127898941382482	213982638786733	389350401140987	137869839967318	-185711227896618	0.0404909905441681	0.999892335714613	Gm47708	10	95730183	95739356	+	908	lincRNA	predicted gene, 47708 [Source:MGI Symbol;Acc:MGI:6096827]	-	2	5	5	8	11	20	0.0984628938242223	0.204536394425751	0.342206471760634	0.39636036162591	0.704123112722964	120805009421663
ENSMUSG00000015968	605641294941803	69133626695223	696852076371959	145249077958796	95342847212396	92012534678295	664609879421998	110868153283162	-0.742158507121827	0.0407504949036653	0.999892335714613	Cacna1d	14	30039939	30491455	-	12621	protein_coding	calcium channel, voltage-dependent, L type, alpha 1D subunit [Source:MGI Symbol;Acc:MGI:88293]	-	68	94	56	162	82	86	0.240848305058347	0.276643535964293	0.275739080517942	0.577440612409129	0.377625965965102	0.373719260586279
ENSMUSG00000019139	733894745635362	69795544397624	872309474172756	61865348019487	468575212519459	490020242821618	768053221261453	525749645178649	0.545342883475586	0.0407873834862624	0.999892335714613	Isyna1	8	70594373	70597290	+	2436	protein_coding	myo-inositol 1-phosphate synthase A1 [Source:MGI Symbol;Acc:MGI:1919030]	-	824	949	701	690	403	458	151209255862341	144702278149027	178831820137453	127425951234537	961544804821757	103116696301582
ENSMUSG00000031004	537239454571906	610361668025165	346932783736611	101737116518423	925755792079387	504036105662149	498177968777894	815721020975255	-0.71127855165029	0.0410352852860748	0.999892335714613	Mki67	7	135689784	135716361	-	10061	protein_coding	antigen identified by monoclonal antibody Ki 67 [Source:MGI Symbol;Acc:MGI:106035]	-	6032	8299	2788	11347	7962	4711	268008539607057	306387508976065	172208935908545	507371400608692	459962883405609	256810485360299
ENSMUSG00000102664	0	0	0	358639698663693	465087059572664	213982638786733	0	34590313234103	-432989212119211	0.0412171739586689	0.999892335714613	Gm38380	1	13354483	13356730	-	2248	TEC	predicted gene, 38380 [Source:MGI Symbol;Acc:MGI:5611608]	-	0	0	0	4	4	2	0	0	0	0.0800478666272968	0.103420217785903	0.0487949059407786
ENSMUSG00000112964	169223302998445	22063923413369	124437870780707	546925540462132	372069647658131	224681770726069	171433469304281	381225652948777	-114159808276325	0.0413042839828956	0.999892335714613	E430024I08Rik	13	74434781	74463429	-	4631	lincRNA	RIKEN cDNA E430024I08 gene [Source:MGI Symbol;Acc:MGI:3649010]	-	19	30	10	61	32	21	0.183403351787463	0.240620660080219	0.134192820712009	0.592572006848843	0.401621506512995	0.248705454507912
ENSMUSG00000103509	445324481574855	191220669582532	36086982526405	376571683596878	44183270659403	641947916360198	198874314334689	486784102183702	-131286524311944	0.0413233568199673	0.999892335714613	Gm38372	1	7148110	7152137	+	4028	TEC	predicted gene, 38372 [Source:MGI Symbol;Acc:MGI:5611600]	-	5	26	29	42	38	60	0.0554892673736308	0.239756464727068	0.447417120873934	0.469078908607427	0.548322286751674	0.816963370567555
ENSMUSG00000005339	106877875577965	809010525156864	497751483122828	376571683596878	139526117871799	149787847150713	791846921353115	22196188287313	-14786666270388	0.0416118259607452	0.999892335714613	Fcer1a	1	173221284	173227214	-	998	protein_coding	Fc receptor, IgE, high affinity I, alpha polypeptide [Source:MGI Symbol;Acc:MGI:95494]	-	12	11	4	42	12	14	0.537500847248861	0.409400702910702	0.249076934956839	189323631650372	0.69886367610033	0.769375390665424
ENSMUSG00000103139	0	0	0	26897977399777	232543529786332	534956596966831	0	345493300250311	-432910640427749	0.0419987389338305	0.999892335714613	Gm37982	1	167242457	167251492	+	561	antisense	predicted gene, 37982 [Source:MGI Symbol;Acc:MGI:5611210]	-	0	0	0	3	2	5	0	0	0	0.240571663339791	0.207209135100454	0.488818843827408
ENSMUSG00000049092	391885543785873	500115597369698	572414205591252	789007337060124	848783883720111	82383315932892	488138448915608	820541460036385	-0.75392801904824	0.0420006729108738	0.999892335714613	Gpr137c	14	45219717	45282725	+	8776	protein_coding	G protein-coupled receptor 137C [Source:MGI Symbol;Acc:MGI:1917963]	-	44	68	46	88	73	77	0.224122010828699	0.287805267489143	0.325735640667689	0.451099281212351	0.483468306162768	0.481210291632009
ENSMUSG00000040043	158535515440649	145621894528236	111994083702636	158698066658684	225567223892742	295296041525691	138717164557173	226520444025706	-0.703243044664656	0.0420870246100232	0.999892335714613	Rbms2	10	128131558	128180297	-	4484	protein_coding	RNA binding motif, single stranded interacting protein 2 [Source:MGI Symbol;Acc:MGI:1861776]	-	178	198	90	177	194	276	177452796068757	164015928347187	124732885246561	17757987254424	251465198589684	337585880922661
ENSMUSG00000045665	136536486050851	125617270633448	150569823644656	105529731331792	908082483815626	9725510932857	137574526776318	978643630139747	0.490730274508473	0.0421834899977538	0.999892335714613	Mfsd5	15	102279454	102281754	+	1754	protein_coding	major facilitator superfamily domain containing 5 [Source:MGI Symbol;Acc:MGI:2145901]	-	1533	1708	1210	1177	781	909	390697843612143	361696842422689	428706278670438	301879033805157	258799366197401	284233387218863
ENSMUSG00000073002	663533477546535	687658946383335	866087580633721	464438409769482	536012836157495	534956596966832	73909333485453	511802614297936	0.529603733726133	0.0422382543016375	0.999892335714613	Vamp5	6	72368794	72380468	-	2707	protein_coding	vesicle-associated membrane protein 5 [Source:MGI Symbol;Acc:MGI:1858622]	-	745	935	696	518	461	500	1230258757967	128295018943165	159780967525397	860850193611827	989815916675556	101303055554923
ENSMUSG00000023034	114537456661053	115173680217786	116349409179961	569340521628612	625542095125233	104851493005499	115353515352933	747799182269612	0.625564811835588	0.0424208287990604	0.999892335714613	Nr4a1	15	101254269	101274795	+	3509	protein_coding	nuclear receptor subfamily 4, group A, member 1 [Source:MGI Symbol;Acc:MGI:1352454]	NGFIB-like	1286	1566	935	635	538	980	163827215109459	165765760189809	165589313419973	814097525314432	891129192615402	153173453382407
ENSMUSG00000046245	586136082648825	479963880652154	809219473686938	333176280058571	409741699483517	48852236435011	625106478995972	410480114630733	0.606680556144507	0.0425184462758107	0.999892335714613	Pilra	5	137821952	137836281	-	3090	protein_coding	paired immunoglobin-like type 2 receptor alpha [Source:MGI Symbol;Acc:MGI:2450529]	-	6581	6526	6503	3716	3524	4566	952054608843923	784467634369183	130785421796786	541007521946646	662855987968826	810435066507343
ENSMUSG00000002055	706284627777721	63397006607747	354647931725015	111267966510411	109760546059149	610920433736121	564967541860069	940401853143905	-0.733850076305341	0.0425799765899133	0.999892335714613	Spag5	11	78301529	78322457	+	5624	protein_coding	sperm associated antigen 5 [Source:MGI Symbol;Acc:MGI:1927470]	-	793	862	285	1241	944	571	630313086066575	569309451534345	314922442255395	992687485709018	975592484024173	556841497375809
ENSMUSG00000060314	0	0	0	358639698663693	232543529786332	427965277573465	0	339716168674497	-430755690112006	0.0429544610519663	0.999892335714613	Zfp941	7	140807449	140822178	-	4715	protein_coding	zinc finger protein 941 [Source:MGI Symbol;Acc:MGI:3039601]	zf-C2H2	0	0	0	4	2	4	0	0	0	0.0381649213527388	0.024654151599439	0.0465285041590118
ENSMUSG00000028698	178129792629942	147092822755794	248875741561414	717279397327386	697630589358995	117690451332703	191366118982383	863938166671137	-22070421845516	0.0430043886151554	0.999892335714613	Pik3r3	4	116221618	116303056	+	5300	protein_coding	phosphoinositide-3-kinase regulatory subunit 3 [Source:MGI Symbol;Acc:MGI:109277]	-	2	2	2	8	6	11	0.0168687372815838	0.0140165317840439	0.0234508284044269	0.0679047562936465	0.0657986744102009	0.113830229632413
ENSMUSG00000047454	730332149782763	941394065637079	572414205591252	143455879465477	170919494392954	813134027389584	748046807003698	131896258865796	-0.811212135617314	0.0430112812532137	0.999892335714613	Gphn	12	78226379	78684772	+	3749	protein_coding	gephyrin [Source:MGI Symbol;Acc:MGI:109602]	-	82	128	46	160	147	76	0.977747829097933	126818020302686	0.76251159842615	191995309872674	22789964983101	111183143373835
ENSMUSG00000074579	178129792629942	588371291023174	248875741561414	448299623329616	255797882764965	117690451332703	338458941738177	139439432143543	-19949846381441	0.0431177809750459	0.999892335714613	Lekr1	3	65666228	65831159	+	7113	protein_coding	leucine, glutamate and lysine rich 1 [Source:MGI Symbol;Acc:MGI:3645902]	-	2	8	2	5	22	11	0.0125691420768162	0.0417756887138664	0.017473554132358	0.031623014933601	0.179767689119205	0.0848165636231952
ENSMUSG00000045932	116675014172612	138267253390446	796402372996525	197251834265031	288353976935051	112340885363035	111527501620904	199315565521039	-0.832022470523742	0.0431714829423819	0.999892335714613	Ifit2	19	34550694	34576419	+	3927	protein_coding	interferon-induced protein with tetratricopeptide repeats 2 [Source:MGI Symbol;Acc:MGI:99449]	-	131	188	64	220	248	105	149121012154362	177821139159936	101279870063428	252027456832161	367056182177948	146645653148222
ENSMUSG00000058392	193270825003487	186072420786079	135637279150971	26808317475111	240682553328853	270688038065217	171660174980179	259817922048394	-0.594507978146107	0.0431792995063852	0.999892335714613	Rrp1b	17	32036100	32062865	+	7702	protein_coding	ribosomal RNA processing 1 homolog B (S. cerevisiae) [Source:MGI Symbol;Acc:MGI:1919712]	-	217	253	109	299	207	253	125946083793492	12201225311104	0.879482184448027	174644032878703	15620991451448	180159763596353
ENSMUSG00000084440	0	147092822755794	248875741561414	806939321993309	813902354252161	641947916360198	131989521439069	754263197535223	-258232441045409	0.0431870727076958	0.999892335714613	Gm26254	4	31998624	31998741	-	118	snRNA	predicted gene, 26254 [Source:MGI Symbol;Acc:MGI:5456031]	-	0	2	2	9	7	6	0	0.629556088605364	105329991985985	34312043169565	344792488787917	278875292936111
ENSMUSG00000029283	192380176040338	171363138510499	908396456699161	359536297910352	318584635807275	145508194374978	151527653406918	274543042697535	-0.854084226612867	0.043438072074879	0.999892335714613	Cdc7	5	106964322	106984432	+	4183	protein_coding	cell division cycle 7 (S. cerevisiae) [Source:MGI Symbol;Acc:MGI:1309511]	-	216	233	73	401	274	136	230831107338717	206897144395361	10845237281464	431263383190554	380718921740751	178316626864241
ENSMUSG00000074829	480950440100844	522179520783067	17421301909299	100419115625834	122085353137824	353071353998109	3924476599923	85937201387823	-1117522048453	0.04373915657974	0.999892335714613	2010315B03Rik	9	124291804	124312696	-	3914	protein_coding	RIKEN cDNA 2010315B03 gene [Source:MGI Symbol;Acc:MGI:1919321]	zf-C2H2	54	71	14	112	105	33	0.616738963974102	0.673789078990258	0.222285573276504	12873104029097	15592302124543	0.462417131107655
ENSMUSG00000034786	563958923466397	5699846881787	772759177548191	328603623900609	430089258339821	51869391641904	635567596397762	425795599553156	0.577843087175024	0.043803069019184	0.999892335714613	Gpsm3	17	34589806	34591754	+	1343	protein_coding	G-protein signalling modulator 3 (AGS3-like, C. elegans) [Source:MGI Symbol;Acc:MGI:2146785]	-	6332	7750	6210	3665	3699	4848	210762500251317	214344394277589	287355590199144	122767678576502	160084794267767	197982769394643
ENSMUSG00000032122	117387533343132	143489048598277	144099054364059	659897045541195	817390507198956	11822540792967	134991878768489	886513877345616	0.606887569601286	0.0440375334792545	0.999892335714613	Slc37a2	9	37227585	37255738	-	6643	protein_coding	solute carrier family 37 (glycerol-3-phosphate transporter), member 2 [Source:MGI Symbol;Acc:MGI:1929693]	-	1318	1951	1158	736	703	1105	886910111446448	109088622314127	108329906856337	498424795555954	615081742648822	912302409702934
ENSMUSG00000083161	552202357152821	316249568924956	398201186498262	73521138226057	58135882446583	962921874540297	422217704192013	759830693755566	-0.85034141235008	0.0443478137440641	0.999892335714613	Gm11427	11	83224454	83260960	+	2958	transcribed_unprocessed_pseudogene	predicted gene 11427 [Source:MGI Symbol;Acc:MGI:3651774]	-	62	43	32	82	50	90	0.936961979501085	0.539953954290672	0.672288792662407	124710138122121	0.98245710607974	166872639789357
ENSMUSG00000063019	191489527077188	215490985337238	200344971956938	141662680972159	117434482542098	145508194374978	202441828123788	134868452629745	0.585331482943132	0.0444700910484664	0.999892335714613	Manbal	2	157367594	157396763	+	1107	protein_coding	mannosidase, beta A, lysosomal-like [Source:MGI Symbol;Acc:MGI:1916411]	-	215	293	161	158	101	136	868199012301928	983119792567382	903820771341348	642089463869689	530292538569415	673801671339764
ENSMUSG00000027001	356259585259884	588371291023174	0	152421871932069	116271764893166	117690451332703	314876958761019	128794696052646	-195025609760971	0.0446299000294156	0.999892335714613	Dusp19	2	80617045	80632361	+	2992	protein_coding	dual specificity phosphatase 19 [Source:MGI Symbol;Acc:MGI:1915332]	-	4	8	0	17	10	11	0.0597622376954505	0.0993149979350707	0	0.255607392298527	0.194258564156676	0.201637773078806
ENSMUSG00000079845	0.890648963149711	441278468267381	373313612342121	107591909599108	139526117871799	962921874540297	301218992308158	114470071641646	-192287406517466	0.0448794433477484	0.999892335714613	Xlr4a	X	73074345	73082478	-	1535	protein_coding	X-linked lymphocyte-regulated 4A [Source:MGI Symbol;Acc:MGI:3574098]	-	1	6	3	12	12	9	0.0291219242971967	0.145187527925928	0.121455430498497	0.351689128686964	0.454375210910833	0.32156955602405
ENSMUSG00000056399	436417991943358	152241071552246	145592308813427	122116817394987	206963741509835	28031725681062	244750457436344	569483057423443	-121854522185909	0.0449538588513018	0.999892335714613	Prss34	17	25298394	25300161	+	1216	protein_coding	protease, serine 34 [Source:MGI Symbol;Acc:MGI:2681414]	-	490	207	117	1362	178	262	180132034211649	632300041952081	597938268650703	503882888344281	850801390331462	118170347538553
ENSMUSG00000039656	173231223332619	192029680107688	251115623235467	128124032347604	120690091959106	168511328044552	205458842225258	139108484117087	0.562281226109376	0.045244345839721	0.999892335714613	Rxrb	17	34031812	34038393	+	3698	protein_coding	retinoid X receptor beta [Source:MGI Symbol;Acc:MGI:98215]	RXR-like	1945	2611	2018	1429	1038	1575	23511543843592	2622565870567	3391238373671	173840674939559	163144414728808	233590108131315
ENSMUSG00000047281	250272358645069	216226449451016	275007694425363	157801467412025	180221235584407	161556892283983	247168834173816	166526531760138	0.568537057154354	0.0453245392246378	0.999892335714613	Sfn	4	133600556	133602168	-	1613	protein_coding	stratifin [Source:MGI Symbol;Acc:MGI:1891831]	-	281	294	221	176	155	151	778754198185452	6770167335988	851455527281624	490867612141301	558520469394296	513432524233894
ENSMUSG00000041147	171004600924744	202252631289216	113238462410443	290498155917591	25230972981817	225751683920003	162165231541468	256186523218588	-0.654896120018917	0.0453396687601849	0.999892335714613	Brca2	5	150522630	150570329	+	13643	protein_coding	breast cancer 2, early onset [Source:MGI Symbol;Acc:MGI:109337]	-	192	275	91	324	217	211	0.629100163370946	0.748702450899511	0.414510537984867	106836882932135	0.924467436770652	0.848229500296036
ENSMUSG00000039936	638328111889398	63816221152601	880522373644283	542442544228835	507991340818242	454606116102413	71900423235323	501680000383164	0.519073118805394	0.0453819302925531	0.999892335714613	Pik3cd	4	149649168	149702571	-	6259	protein_coding	phosphatidylinositol-4,5-bisphosphate 3-kinase catalytic subunit delta [Source:MGI Symbol;Acc:MGI:1098211]	-	7167	8677	7076	6050	4369	4249	511871443133637	514933428133721	702565687398578	434847022398901	405712937380915	372325323861355
ENSMUSG00000037375	0.890648963149711	0	0	537959547995539	581358824465829	213982638786733	0.29688298771657	444433670416034	-373175865776655	0.045488598680005	0.999892335714613	Hhat	1	192496711	192771223	-	9150	protein_coding	hedgehog acyltransferase [Source:MGI Symbol;Acc:MGI:2444681]	-	1	0	0	6	5	2	0.00488548128920185	0	0	0.0294996072423219	0.0317607444785123	0.0119880818092755
ENSMUSG00000003206	120237610025211	116718154856722	185163551721692	849079486586293	112551068416585	806714548225982	140706438867875	927101572992707	0.601437558072796	0.046164171723524	0.999892335714613	Ebi3	17	55952640	55957022	+	1154	protein_coding	Epstein-Barr virus induced gene 3 [Source:MGI Symbol;Acc:MGI:1354171]	-	1350	1587	1488	947	968	754	522945473352391	510807844405425	801311148737747	369173269403641	487541188899617	358349112696587
ENSMUSG00000097990	115784365209462	661917702401071	746627224684242	26897977399777	197662000318382	171186111029386	855462859726646	212609295115179	-131713122905649	0.0463578137860866	0.999892335714613	Gm19557	19	47512982	47516578	+	2765	antisense	predicted gene, 19557 [Source:MGI Symbol;Acc:MGI:5011742]	-	13	9	6	30	17	16	0.210172874991161	0.120902091518788	0.134852864965782	0.488103808801528	0.357351450534002	0.317369833070149
ENSMUSG00000027134	928946868565149	111349266826136	147458876875138	725348790547319	851109319017974	815273853777451	117234276852596	797243987780915	0.555810573503319	0.0464830343691309	0.999892335714613	Lpcat4	2	112239468	112247111	+	2823	protein_coding	lysophosphatidylcholine acyltransferase 4 [Source:MGI Symbol;Acc:MGI:2138993]	-	1043	1514	1185	809	732	762	165158860819814	199205551437346	260862429674111	128921016454246	150709964129068	148041981577774
ENSMUSG00000073650	115784365209462	139738181618004	17421301909299	152421871932069	209289176807699	738240103814227	143245188640152	366650384184665	-136064207617619	0.0465282534975336	0.999892335714613	Catip	1	74362108	74369321	+	2211	protein_coding	ciliogenesis associated TTC17 interacting protein [Source:MGI Symbol;Acc:MGI:2685062]	-	13	19	14	17	18	69	0.262834916033722	0.319191485900775	0.39349874889382	0.345896570672634	0.473179069707008	171159553375985
ENSMUSG00000034595	604394386393394	661035145464536	813450361293482	447940983630952	47229590899604	547153607377675	692959964383804	489130166668223	0.502473748992988	0.0465412954393747	0.999892335714613	Ppp1r18	17	35865593	35875596	+	4317	protein_coding	protein phosphatase 1, regulatory subunit 18 [Source:MGI Symbol;Acc:MGI:1923698]	-	6786	8988	6537	4996	4062	5114	702684307762317	773334624365799	941023564955541	520626726010021	546889561388098	649709880599499
ENSMUSG00000021373	178129792629942	0	0	627619472661462	116271764893166	117690451332703	0.593765975433141	640265250293886	-339592405739081	0.0469378527840878	0.999892335714613	Cap2	13	46501848	46650281	+	4159	protein_coding	CAP, adenylate cyclase-associated protein, 2 (yeast) [Source:MGI Symbol;Acc:MGI:1914502]	-	2	0	0	7	1	11	0.0214965875432541	0	0	0.0757173136118744	0.0139750330357484	0.145058960579896
ENSMUSG00000112239	445324481574855	22063923413369	746627224684242	0	116271764893166	0	470863646797596	0.387572549643886	364416876521567	0.0470661735301893	0.999892335714613	Gm17823	10	53299137	53300142	-	1006	processed_pseudogene	predicted gene, 17823 [Source:MGI Symbol;Acc:MGI:5010008]	-	5	3	6	0	1	0	0.222177702764398	0.110766826722813	0.370644305795614	0	0.0577755093396396	0
ENSMUSG00000106464	12469085484096	147092822755794	871065095464949	286911758930954	325560941700865	203283506847396	119630062381083	271918735826405	-116514779473857	0.0473094719236092	0.999892335714613	C130083M11Rik	5	52199984	52216434	-	2072	lincRNA	RIKEN cDNA C130083M11 gene [Source:MGI Symbol;Acc:MGI:3041216]	-	14	20	7	32	28	19	0.302041579704033	0.35853097710151	0.20994829483693	0.694778394510283	0.785434626968614	0.502926646366443
ENSMUSG00000025232	657120805011857	741862651568845	867456397212309	488825909278613	517293082009695	601933162907079	755479951264337	536017384731796	0.495058969697493	0.0473761857803155	0.999892335714613	Hexa	9	59539540	59565109	+	1996	protein_coding	hexosaminidase A [Source:MGI Symbol;Acc:MGI:96073]	-	7378	10087	6971	5452	4449	5626	165236718791754	187710222284557	217039414198015	122880052352123	129551853957099	154589498138703
ENSMUSG00000007080	259178848276566	321397817721409	171724261677376	520027563062355	427880094806851	281387170004553	250766975891783	409764942624586	-0.705787930693596	0.0474538523004048	0.999892335714613	Pole	5	110286306	110337474	+	11160	protein_coding	polymerase (DNA directed), epsilon [Source:MGI Symbol;Acc:MGI:1196391]	-	291	437	138	580	368	263	116562067694385	145446636492044	0.768455909274096	233802890733277	19165730969184	129250535259547
ENSMUSG00000030924	623454274204798	536888803058646	447976334810545	124627295285633	106970023701713	556354860845505	53610647069133	957442683572988	-0.83451187294217	0.0474828336626581	0.999892335714613	Rexo5	7	119794006	119848943	+	4782	protein_coding	RNA exonuclease 5 [Source:MGI Symbol;Acc:MGI:1919402]	-	70	73	36	139	92	52	0.654360260504765	0.567021763618423	0.467839613087061	130764936118594	111820136771274	0.596395788880517
ENSMUSG00000086146	188817580187739	214755521223459	296162132458083	103108913365812	163943188499364	169046284641519	233245077956427	145366128835565	0.681908528429563	0.0475057265751952	0.999892335714613	Gm15729	16	32108865	32113743	+	360	lincRNA	predicted gene 15729 [Source:MGI Symbol;Acc:MGI:3783172]	-	212	292	238	115	141	158	263246016799826	301277563735922	410845485407556	143708156114505	227645136049737	240710692662077
ENSMUSG00000113669	15319162166175	176511387306952	364602961387472	115661302819041	117434482542098	165836545059718	231435323452058	132977443473619	0.79543320360314	0.0476644713708085	0.999892335714613	Gm36723	12	25303940	25471979	+	6803	lincRNA	predicted gene, 36723 [Source:MGI Symbol;Acc:MGI:5595882]	-	172	240	293	129	101	155	113020291826339	131037986397941	2676524432547	0.853051629390823	0.862904366009616	124960289769256
ENSMUSG00000030577	46313746083785	963457989050448	125682249488514	215183819198216	465087059572664	641947916360198	894472648257813	440739598377026	102259113289505	0.0481191905212498	0.999892335714613	Cd22	7	30865402	30880342	-	5042	protein_coding	CD22 antigen [Source:MGI Symbol;Acc:MGI:88322]	-	52	131	101	24	40	60	0.461029749583943	0.965061286955743	124486597033813	0.214138362766557	0.461104025352459	0.652663319445877
ENSMUSG00000038517	235131326271524	247410127875245	342453020388506	175195492797214	164059460264257	223290883573955	274998158178425	187515278878475	0.552094363914202	0.0482886927605671	0.999892335714613	Tbkbp1	11	97136171	97151495	-	3975	protein_coding	TBK1 binding protein 1 [Source:MGI Symbol;Acc:MGI:1920424]	-	2640	3364	2752	1954	1411	2087	296889776155874	314344086143492	430244531793218	221143156329642	206315399095096	287955986961025
ENSMUSG00000063450	445324481574855	925213855133941	10564775229282	16318106289198	131387094329277	104102553769745	809005286545666	132890236997001	-0.716702699738099	0.0485664257365267	0.999892335714613	Syne2	12	75818134	76110926	+	26726	protein_coding	spectrin repeat containing, nuclear envelope 2 [Source:MGI Symbol;Acc:MGI:2449316]	-	500	1258	849	1820	1130	973	0.836304605930497	174836907911649	197413927582503	3063539620634	245745878571861	199673151507687
ENSMUSG00000028042	547660047440757	648017430650648	815690242967535	4180842287172	484155629015143	501147340038528	670455907019647	46779573259029	0.519190590981235	0.0490074650934422	0.999892335714613	Zbtb7b	3	89377644	89394776	-	5591	protein_coding	zinc finger and BTB domain containing 7B [Source:MGI Symbol;Acc:MGI:102755]	ZBTB	6149	8811	6555	4663	4164	4684	49163574260922	58535879646827	728596811851544	375199283796627	432875485987481	459481669675383
ENSMUSG00000029503	0	0	0	179319849331846	116271764893166	748939235753564	0	348176949992859	-433952823844374	0.0491821477065512	0.999892335714613	P2rx2	5	110339812	110343212	-	2574	protein_coding	purinergic receptor P2X, ligand-gated ion channel, 2 [Source:MGI Symbol;Acc:MGI:2665170]	-	0	0	0	2	1	7	0	0	0	0.0349548570664653	0.0225804826712033	0.149152416449901
ENSMUSG00000037991	329540116365393	294185645511587	149325444936848	609687487728278	523222942019247	385168749816119	25768373560461	506026393187881	-0.958656399690698	0.0493299576812123	0.999892335714613	Rmi2	16	10835059	10892966	+	4495	protein_coding	RecQ mediated genome instability 2 [Source:MGI Symbol;Acc:MGI:2685383]	-	37	40	12	68	45	36	0.367959886642778	0.330534453639301	0.165903524640884	0.680558236046446	0.581868144116904	0.439251851832629
ENSMUSG00000017550	404354629269969	311836784242282	175457397800797	504785375869148	454622600732279	467552065749011	297216270437683	475653347450146	-0.675732203928306	0.0497119125618134	0.999892335714613	Atad5	11	80089400	80135794	+	7532	protein_coding	ATPase family, AAA domain containing 5 [Source:MGI Symbol;Acc:MGI:2442925]	-	454	424	141	563	391	437	269447395425829	209094199582472	116335661621271	336266931599528	301722855771507	318208606734455
ENSMUSG00000048480	67689321199378	757528037192337	124437870780707	12821369227227	161617753201501	145508194374978	892933318997729	145113213282916	-0.70851190225824	0.049949337925183	0.999892335714613	Cxcr1	1	74191785	74194631	-	1491	protein_coding	chemokine (C-X-C motif) receptor 1 [Source:MGI Symbol;Acc:MGI:2448715]	-	76	103	100	143	139	136	227858060932996	256593719011053	416798761044475	431463906731679	541849803688743	500267236869966
